# Supplementary material for: Genomes and Transcriptomes of Partners in Plant-Fungal- Interactions between Canola (Brassica napus) and Two Leptosphaeria Species
Source: PLoS One. 2014 Jul 28;9(7):e103098. doi: 10.1371/journal.pone.0103098 (PMC4113356; doi:10.1371/journal.pone.0103098)
Supplement: File S2 — Supporting tables. Table S1, Total number of RNA-seq reads aligned to reference genomes. Table S2, Oligonucleotide Primers. Table S3, Top 100 most highly upregulated in planta genes in L. maculans ‘brassicae’ at seven days post-inoculation. Table S4, Top 100 most highly upregulated in planta genes in L. biglobosa ‘canadensis’ at seven days post-inoculation. Table S5, Top 100 most highly upregulated in planta genes in L. maculans ‘brassicae’ at 14 days post-inoculation. Table S6, Top 100 most highly upregulated in planta genes in L. biglobosa ‘canadensis’ at 14 days post-inoculation. Table S7, Annotated CAZy domains of L. maculans and L. biglobosa, and their expression. Table S8, Multi-domain CBM18 genes of L. maculans ‘brassicae’ and L. biglobosa ‘canadensis’, and their expression. Table S9, The top 10 CAZy families of L. maculans ‘brassicae’ and L. biglobosa ‘canadensis’ based on expression ratio of in planta and in vitro growth at 7 dpi. Table S10, Annotated peptidases of L. maculans and L. biglobosa, and their expression. Table S11, Peptidase expression in L. maculans ‘brassicae’ and L. biglobosa ‘canadensis’. (XLSX) [file pone.0103098.s002.xlsx]

## Sheet: Table S1
Table S1: Total number of RNA-seq reads aligned to reference genomes
	Fungal
Sample	inoculum	Total reads aligned to Leptosphaeria reference	Total reads aligned to Brassica reference	Fold coverage of Leptosphaeria exome	Fold coverage of Brassica exome
In planta 7 dpi	L. maculans	4821780	81525164	30.6955	72.5871
	L. biglobosa	3265374	66290049	21.1398	59.0223
	none	n/a	74861586	n/a	66.6541
In planta 14 dpi	L. maculans	47931360	30641103	305.132	27.2817
	L. biglobosa	35385143	43421952	229.081	38.6614
	none	n/a	95691763	n/a	85.2005
In vitro 7 dpi	L. maculans	69810964	n/a	444.418	n/a
	L. biglobosa	68004392	n/a	440.256	n/a
RNA-seq reads were aligned to the reference genomes using tophat software. The total numbers of aligned reads are reported for each experimental treatment. n/a; not applicable.
The Brassica unigene set has a total of 112,313,557 bp, the L. macuans exome has a total of 15,708,402 bp, the L. biglobosa exome has a total of 15,446,554 bp.

## Sheet: Table S2
Table S2: Oligonucleotide Primers
Name	Target	Sequence (5’ to 3’)
CE100	gamma-Actin (Lema_P099940.1)	TTGGTCTTGAAAGCGGTGGTAT
CE101	gamma-Actin (Lema_P099940.1)	CTGCATGCGGTCGGAGAT
RGTL031	Lm5LysM (Lema_P070100.1)	CGGATTACTGCTGGGGATTT
RGTL032	Lm5LysM (Lema_P070100.1)	GTTGCTGGCGATGAGAGAC
RGTL033	Lm2LysM (Lema_P102640.1)	CCGAAGTCGTCAGACATTGG
RGTL034	Lm2LysM (Lema_P102640.1)	TCAGCTTGTCCACACTGGTA
BC007	Lm4LysM (Lema_P025400.1)	GACAGCCGGATTCCAGGCAA
BC008	Lm4LysM (Lema_P025400.1)	GCTGTAGGCTCGACCTGTGC

## Sheet: Table S3
Table S3: Top 100 most highly upregulated in planta genes in L. maculans ‘brassicae’ at seven days post-inoculation
Gene name	In planta 7dpi (FPKM)	In planta 14dpi (FPKM)	In vitro (FPKM)	Log2(7 dpi in planta/in vitro)	Log2(14 dpi in planta/in vitro)	Pfam ID	Pfam Description	Pfam Expect
Lema_P114790.1	12645.1	1163.53	0.1	-16.9482	-13.5062
Lema_P114800.1	4066.75	728.864	0.1	-15.3116	-12.8314
Lema_P092260.1	1375.51	30.1725	0.1	-13.7477	-8.23709
Lema_P086290.1	1831.5	38.5714	0.133599	-13.7428	-8.17348
Lema_P049660.1	2539.97	70.8422	0.290688	-13.093	-7.92899
Lema_P037480.1	793.807	42.7692	0.1	-12.9546	-8.74043
Lema_P084480.1	2645.06	207.003	0.450463	-12.5196	-8.84403	PB014615	Pfam-B_14615	4.2e-08
Lema_P054900.1	567.372	24.7021	0.1	-12.4701	-7.94849
Lema_P070880.1	1349.87	59.319	0.250899	-12.3934	-7.88524
Lema_P082260.1	521.766	3.40501	0.1	-12.3492	-5.08959
Lema_P087720.1	498.907	3.93104	0.1	-12.2846	-5.29684	PF00067.17	p450	9e-57
Lema_P070100.1	2672.92	105.437	0.820174	-11.6702	-7.00624	PF01476.15	LysM	3.9e-08		LysM	Lema_P070100.1
Lema_P121480.1	295.371	18.964	0.1	-11.5283	-7.56712
Lema_P006160.1	5011.36	1356.76	1.76058	-11.4749	-9.5899	PB002613	Pfam-B_2613	2.1e-33
Lema_P087710.1	282.526	6.16811	0.1	-11.4642	-5.94676	PF02458.10	Transferase	5.7e-23
Lema_P087700.1	279.452	2.05327	0.1	-11.4484	-4.35985	PF00067.17	p450	6.4e-57
Lema_P002340.1	1624.08	96.026	0.668834	-11.2457	-7.16563
Lema_P087750.1	223.696	2.06873	0.1	-11.1273	-4.37067	PF00067.17	p450	4.1e-43
Lema_P037680.1	1289.1	6.92359	0.622752	-11.0154	-3.47479	PB008517	Pfam-B_8517	8e-140
Lema_P123070.1	388.899	34.7608	0.19761	-10.9425	-7.45866
Lema_P032040.1	1098.33	166.608	0.579151	-10.8891	-8.16831	PF13668.1	Ferritin_2	3.3e-45
Lema_P075400.1	169.202	18.7689	0.1	-10.7245	-7.5522	PF11410.3	Antifungal_pept	0.99
Lema_P123340.1	387.692	51.8881	0.245334	-10.6259	-7.72451	PF13450.1	NAD_binding_8	1.4e-09
Lema_P086550.1	156.294	5.27231	0.1	-10.61	-5.72036	PF12911.2	OppC_N	0.13
Lema_P119060.1	1148.22	22.2564	0.786984	-10.5108	-4.82174
Lema_P060160.1	191.056	60.0062	0.143635	-10.3774	-8.70656
Lema_P058420.1	117.504	3.22203	0.1	-10.1985	-5.0099	PF01095.14	Pectinesterase	2.4e-55		Pectin	Lema_P058420.1
Lema_P023800.1	115.285	0.611055	0.1	-10.171	-2.6113
Lema_P117020.1	211.305	85.8635	0.191566	-10.1073	-8.80806	PB007042	Pfam-B_7042	6.5e-17
Lema_P040410.1	108.994	0.982471	0.1	-10.09	-3.29642	PB004664	Pfam-B_4664	0.00024
Lema_P087760.1	104.284	0.774482	0.1	-10.0263	-2.95323
Lema_P056680.1	629.751	32.5577	0.611771	-10.0076	-5.73386	PF00722.16	Glyco_hydro_16	2e-08		GH16	Lema_P056680.1
Lema_P033100.1	638.071	34.3616	0.629713	-9.98481	-5.76996
Lema_P113130.1	255850	2063.41	264.862	-9.91584	-2.96171	PB011144	Pfam-B_11144	2.7e-08
Lema_P082270.1	861.21	3339.44	0.897182	-9.90675	-11.8619	PF00089.21	Trypsin	3.3e-66
Lema_P086540.1	1068.3	46.8942	1.11717	-9.90125	-5.39149	PF00098.18	zf-CCHC	0.56
Lema_P069520.1	98.7401	2.10653	0.106348	-9.8587	-4.308
Lema_P076380.1	3062.35	179.421	3.57224	-9.74359	-5.65037
Lema_P058410.1	239.224	14.4947	0.309201	-9.5956	-5.55083
Lema_P087770.1	135.632	6.433	0.184866	-9.519	-5.12094	PF04082.13	Fungal_trans	4.9e-12
Lema_P023440.1	72.7878	1.48171	0.1	-9.50755	-3.8892
Lema_P051640.1	73.2788	0.617517	0.102618	-9.47997	-2.5892
Lema_P086450.1	69.0738	12.7583	0.1	-9.43199	-6.99529
Lema_P038230.1	11158.9	1023	17.1138	-9.34882	-5.90151
Lema_P021130.1	64.0426	0.356589	0.1	-9.32289	-1.83426
Lema_P116710.1	78.8174	12.0524	0.123203	-9.32133	-6.61214	PF05637.7	Glyco_transf_34	2.7e-27		GT34	Lema_P116710.1
Lema_P080280.1	170.218	19.8715	0.266617	-9.3184	-6.21979
Lema_P026220.1	16851.5	1006.15	28.0708	-9.22959	-5.16363
Lema_P014760.1	59.3545	1.92093	0.1	-9.21321	-4.26373
Lema_P013610.1	56.799	3.82707	0.1	-9.14972	-5.25817
Lema_P003800.1	997.56	84.1547	1.93843	-9.00737	-5.44008	PF13450.1	NAD_binding_8	3.9e-08
Lema_P092460.1	50.661	3.62331	0.1	-8.98473	-5.17924
Lema_P098750.1	49.6018	2.39837	0.1	-8.95425	-4.58398
Lema_P123590.1	49.5288	16.2358	0.1	-8.95213	-7.34304
Lema_P033060.1	655.148	99.751	1.32815	-8.94626	-6.23084
Lema_P079170.1	48.1643	4.79498	0.1	-8.91182	-5.58345
Lema_P048390.1	259.458	0.57748	0.543378	-8.89933	-0.0878148
Lema_P096200.1	47.6131	1.80302	0.1	-8.89521	-4.17235	PF12446.3	DUF3682	0.32
Lema_P057070.1	47.3744	3.02825	0.1	-8.88796	-4.92041
Lema_P088560.1	135.706	11.0177	0.293053	-8.8551	-5.23252
Lema_P082980.1	3374.71	165.879	7.33096	-8.84655	-4.49999	PB014615	Pfam-B_14615	1.2e-06
Lema_P083520.1	40.5854	0.9339	0.1	-8.66482	-3.22327
Lema_P071210.1	39.8619	8.1145	0.1	-8.63886	-6.34243
Lema_P115290.1	92.3867	24.2928	0.232153	-8.63646	-6.70931	PF00172.13	Zn_clus	2.6e-09
Lema_P103640.1	368.668	97.8623	0.966717	-8.57501	-6.66152	PF13450.1	NAD_binding_8	5.3e-12
Lema_P044880.1	37.9645	17.6642	0.1	-8.56851	-7.46469	PF09014.5	Sushi_2	0.25
Lema_P012640.1	37.2857	1.83815	0.1	-8.54248	-4.20019
Lema_P085920.1	55.2433	74.6122	0.148662	-8.53762	-8.97123
Lema_P052230.1	62.618	0.353103	0.168844	-8.53474	-1.0644
Lema_P113200.1	3415.39	123.871	9.23654	-8.53048	-3.74534
Lema_P020880.1	842.648	135.124	2.31195	-8.50968	-5.86902
Lema_P105770.1	36.0191	0.610945	0.1	-8.49262	-2.61104
Lema_P062480.1	35.6137	14.3072	0.1	-8.47629	-7.1606	PB003504	Pfam-B_3504	7.7e-42
Lema_P114890.1	88.843	1.0596	0.249534	-8.47588	-2.0862
Lema_P038250.1	35.5216	6.44598	0.1	-8.47255	-6.01033
Lema_P065250.1	34.2823	3.16287	0.1	-8.42132	-4.98316
Lema_P111730.1	34.2771	1.26926	0.1	-8.4211	-3.66592
Lema_P107450.1	34.0682	0.1	0.1	-8.41228	0
Lema_P124030.1	33.8551	1.66841	0.1	-8.40323	-4.0604	PF00961.14	LAGLIDADG_1	3.1e-17
Lema_P120890.1	32.9769	0.79381	0.1	-8.36531	-2.98879
Lema_P031190.1	32.9239	15.2768	0.1	-8.36299	-7.2552
Lema_P092750.1	32.7387	2.03829	0.1	-8.35485	-4.34929
Lema_P060170.1	86.9981	22.8139	0.266773	-8.34923	-6.41816
Lema_P068420.1	32.345	1.82856	0.1	-8.3374	-4.19264
Lema_P125940.1	32.2981	0.1	0.1	-8.3353	0
Lema_P008880.1	1131.27	112.866	3.50558	-8.33408	-5.00881	PF08606.6	Prp19	0.13
Lema_P044030.1	349.647	17.535	1.09727	-8.31583	-3.99825	PF00561.15	Abhydrolase_1	7.6e-17
Lema_P083940.1	424.083	33.0738	1.35565	-8.28922	-4.60863
Lema_P049280.1	31.2356	2.10884	0.1	-8.28705	-4.39838
Lema_P122670.1	31.0762	0.1	0.1	-8.27967	0
Lema_P076010.1	30.6522	3.04395	0.1	-8.25985	-4.92787
Lema_P042300.1	30.6437	0.86026	0.1	-8.25945	-3.10477
Lema_P034100.1	206.347	25.2698	0.68582	-8.23303	-5.20344	PF00295.12	Glyco_hydro_28	3.3e-74		GH28	Lema_P034100.1
Lema_P079560.1	29.977	4.47391	0.1	-8.22771	-5.48347
Lema_P061370.1	142.353	1.35594	0.480864	-8.20962	-1.49559
Lema_P122320.1	605.974	29.9651	2.05364	-8.20493	-3.86703	PF00190.17	Cupin_1	1.4e-11
Lema_P066290.1	29.4717	0.190555	0.1	-8.20319	-0.930211
Lema_P025530.1	250.805	1.82739	0.856461	-8.19396	-1.09332
Lema_P004870.1	29.2628	1.01297	0.1	-8.19292	-3.34052	PF12708.2	Pectate_lyase_3	0.00019		PL3	Lema_P004870.1
Lema_P124040.1	32.9597	1.91046	0.114127	-8.17392	-4.0652

## Sheet: Table S4
Table S4: Top 100 most highly upregulated in planta genes in L. biglobosa ‘canadensis’ at seven days post-inoculation
Gene name	In planta 7dpi (FPKM)	In planta 14dpi (FPKM)	In vitro (FPKM)	Log2(7 dpi in planta/in vitro)	Log2(14 dpi in planta/in vitro)	Pfam ID	Pfam Description	Pfam Expect
Lb_j154_P000524	886.335	18.0106	0.007	16.9501	11.3292	PF12435.3	DUF3678
Lb_j154_P003557	515.669	63.762	0.007	16.1687	13.1531	PB018451	Pfam-B_18451
Lb_j154_P001652	1083.8	151.205	0.0953121	13.4731	10.6316	PF00150.13	Cellulase	Lb_j154_P001652
Lb_j154_P009247	1012.09	146.137	0.105222	13.2316	10.4397	PF01670.11	Glyco_hydro_12	Lb_j154_P009247
Lb_j154_P006347	341.762	76.1031	0.0359	13.2167	11.0498	PF02102.10	Peptidase_M35
Lb_j154_P002168	878.277	9.00124	0.123784	12.7926	6.18423	PF01042.16	Ribonuc_L-PSP
Lb_j154_P001276	317.076	24.8143	0.0495311	12.6442	8.96862	PB019830	Pfam-B_19830
Lb_j154_P001225	605.125	114.298	0.453714	10.3812	7.9768	PF04199.8	Cyclase
Lb_j154_P010735	5991.25	6460.72	4.69106	10.3187	10.4276	PF08240.7	ADH_N
Lb_j154_P008673	1467.65	220.515	1.16685	10.2967	7.56211	PB019830	Pfam-B_19830
Lb_j154_P004138	7216.68	1370.37	5.96352	10.241	7.84419	PF00089.21	Trypsin
Lb_j154_P004093	3826.72	456.827	3.17922	10.2332	7.16683	PF01229.12	Glyco_hydro_39	Lb_j154_P004093
Lb_j154_P006834	410.022	147.974	0.375137	10.0941	8.62371
Lb_j154_P005286	953.751	53.9006	0.903162	10.0444	5.89917	PF03211.8	Pectate_lyase	Lb_j154_P005286
Lb_j154_P001719	1410.77	291.42	1.44883	9.92738	7.65207	PF00089.21	Trypsin	Lb_j154_P001719
Lb_j154_P000527	12641.8	8785.21	13.0752	9.91715	9.3921	PB014072	Pfam-B_14072
Lb_j154_P009204	694.869	99.8018	0.723269	9.90799	7.10839	PF00150.13	Cellulase	Lb_j154_P009204
Lb_j154_P006775	307.477	11.7884	0.364312	9.72109	5.01605	PF13278.1	DUF4066
Lb_j154_P001246	1340.63	88.9105	1.8701	9.48558	5.57117	PF04616.9	Glyco_hydro_43	Lb_j154_P001246
Lb_j154_P001995	616.99	66.1862	0.895562	9.42824	6.20759	PF00083.19	Sugar_tr
Lb_j154_P006534	1650.76	895.346	2.57937	9.3219	8.43928	PF06766.6	Hydrophobin_2
Lb_j154_P005780	431.718	296.66	0.708093	9.25193	8.71066
Lb_j154_P001083	519.956	235.439	0.859142	9.24128	8.09824	PF13668.1	Ferritin_2
Lb_j154_P010508	865.994	50.7124	1.44816	9.22399	5.13005	PF03211.8	Pectate_lyase	Lb_j154_P010508
Lb_j154_P008991	3272.4	3034.94	6.08869	9.07	8.96132	PF00106.20	adh_short
Lb_j154_P002788	1226.17	209.889	2.30722	9.05379	6.50733	PF00082.17	Peptidase_S8	Lb_j154_P002788
Lb_j154_P003555	1776.81	1658.61	3.47092	8.99976	8.90044	PF08240.7	ADH_N
Lb_j154_P005193	1399.15	1588.35	2.77461	8.97805	9.16103
Lb_j154_P009553	17128.7	3615.3	34.2452	8.9663	6.72207	PB001190	Pfam-B_1190
Lb_j154_P009121	5348.3	2857.1	11.444	8.86835	7.96382	PF12706.2	Lactamase_B_2
Lb_j154_P005888	5214.96	246.156	11.5084	8.82383	4.41881	PF00732.14	GMC_oxred_N
Lb_j154_P010356	1194.84	112.356	2.64576	8.81892	5.40825	PF07470.8	Glyco_hydro_88	Lb_j154_P010356
Lb_j154_P006232	3710.69	5194.79	8.53258	8.76449	9.24987
Lb_j154_P007501	995.699	138.988	2.37598	8.71104	5.87029	PF02668.11	TauD
Lb_j154_P004290	1302.5	293.159	3.23046	8.65533	6.5038	PF01476.15	LysM
Lb_j154_P006018	828.078	115.633	2.1212	8.60874	5.76853	PB017985	Pfam-B_17985
Lb_j154_P003787	8186.66	1845.73	22.5695	8.50276	6.35367	PF13344.1	Hydrolase_6
Lb_j154_P007128	387.722	101.506	1.10643	8.45297	6.51951	PF01565.18	FAD_binding_4
Lb_j154_P004258	974.452	94.4563	2.81401	8.43582	5.06895	PF08241.7	Methyltransf_11
Lb_j154_P001079	1277.66	77.5719	4.135	8.2714	4.22957	PB018767	Pfam-B_18767
Lb_j154_P006234	537.399	40.5608	1.8032	8.21929	4.49145	PF07470.8	Glyco_hydro_88	Lb_j154_P006234
Lb_j154_P005266	2287.68	2374.75	8.21539	8.12134	8.17523	PF01243.15	Pyridox_oxidase
Lb_j154_P005840	1466.1	313.196	5.40684	8.08298	5.85614
Lb_j154_P006089	787.089	95.0097	2.96875	8.05053	5.00015	PF13472.1	Lipase_GDSL_2
Lb_j154_P009203	286.926	26.2258	1.08758	8.04341	4.59179	PB007169	Pfam-B_7169
Lb_j154_P000874	2383.46	1311.59	9.16873	8.02212	7.16038	PF00199.14	Catalase
Lb_j154_P010615	513.382	262.062	2.05586	7.96415	6.99402	PF01341.12	Glyco_hydro_6	Lb_j154_P010615
Lb_j154_P004263	288.731	23.1429	1.17134	7.94542	4.30434	PF00232.13	Glyco_hydro_1	Lb_j154_P004263
Lb_j154_P005988	2231.68	1210.17	9.37341	7.89534	7.01242	PF00107.21	ADH_zinc_N
Lb_j154_P001537	482.127	45.0594	2.02742	7.89362	4.47411	PF00251.15	Glyco_hydro_32N	Lb_j154_P001537
Lb_j154_P000994	594.789	451.414	2.51191	7.88745	7.48952	PF00199.14	Catalase
Lb_j154_P006300	1862.54	208.147	8.15515	7.83534	4.67375	PF00657.17	Lipase_GDSL
Lb_j154_P003304	3179.76	897.284	14.3409	7.79264	5.96736	PB011863	Pfam-B_11863
Lb_j154_P007977	984.376	407.662	4.48206	7.7789	6.50707	PF00840.15	Glyco_hydro_7	Lb_j154_P007977
Lb_j154_P006974	220.614	191.737	1.00697	7.77536	7.57296	PF01238.16	PMI_typeI
Lb_j154_P010143	276.72	85.9669	1.31824	7.71367	6.0271	PF02133.10	Transp_cyt_pur
Lb_j154_P008879	5514.28	2301.15	26.2759	7.71329	6.45247	PF08240.7	ADH_N
Lb_j154_P001643	479.85	11.4537	2.41103	7.63679	2.24809	PB014615	Pfam-B_14615
Lb_j154_P005638	360.104	23.5594	1.8225	7.62635	3.69231	PF07690.11	MFS_1
Lb_j154_P000528	1332.74	461.622	6.79394	7.61593	6.08632	PB010605	Pfam-B_10605
Lb_j154_P003431	3615.83	2854.28	18.7637	7.59024	7.24904	PF00107.21	ADH_zinc_N
Lb_j154_P005831	15815.8	8433.36	86.5791	7.51313	6.60594	PF04119.7	HSP9_HSP12
Lb_j154_P001645	451.513	39.076	2.47682	7.51013	3.97972	PF00545.15	Ribonuclease
Lb_j154_P000968	373.371	27.4337	2.04959	7.50913	3.74254	PF01120.12	Alpha_L_fucos
Lb_j154_P007398	2531.09	2206.36	14.3234	7.46524	7.26715	PF11160.3	DUF2945
Lb_j154_P002636	359.607	36.0122	2.05416	7.45173	4.13187	PF00295.12	Glyco_hydro_28	Lb_j154_P002636
Lb_j154_P009250	1617.53	2017.25	9.24374	7.4511	7.7697	PB015233	Pfam-B_15233
Lb_j154_P010588	423.082	29.4395	2.42881	7.44454	3.59943	PB008450	Pfam-B_8450
Lb_j154_P005409	5026.39	339.102	28.8997	7.44232	3.55259	PF13508.1	Acetyltransf_7
Lb_j154_P001418	4975.43	2962.06	29.9877	7.37431	6.62609	PF00857.15	Isochorismatase
Lb_j154_P002676	311.652	47.0684	1.91624	7.34551	4.61841	PF00150.13	Cellulase	Lb_j154_P002676
Lb_j154_P003981	1153.65	105.767	7.16675	7.33067	3.88343	PF00246.19	Peptidase_M14
Lb_j154_P010413	1067.08	702.81	6.69026	7.31739	6.71493	PF00248.16	Aldo_ket_red
Lb_j154_P007319	844.606	101.788	5.3264	7.30897	4.25626	PF01301.14	Glyco_hydro_35	Lb_j154_P007319
Lb_j154_P009704	376.27	664.156	2.38187	7.30353	8.12328
Lb_j154_P010514	20415.2	13168.5	132.997	7.26211	6.62955	PB000873	Pfam-B_873
Lb_j154_P010968	1442.42	665.64	9.42282	7.25812	6.14244	PF05532.7	CsbD
Lb_j154_P009454	6506.45	3149.51	42.6061	7.25467	6.20792	PF10721.4	DUF2514
Lb_j154_P003716	11995.1	5662.07	78.8345	7.2494	6.16636	PB007729	Pfam-B_7729
Lb_j154_P003788	4966.34	1413.87	33.7032	7.20315	5.39062	PF00248.16	Aldo_ket_red
Lb_j154_P003909	1100.74	110.848	7.52619	7.19234	3.88052	PF00246.19	Peptidase_M14
Lb_j154_P003067	295.332	85.7865	2.03164	7.18355	5.40003	PF12697.2	Abhydrolase_6
Lb_j154_P000320	436.175	23.8373	3.03366	7.1677	2.97409	PF00135.23	COesterase
Lb_j154_P009966	305.887	187.366	2.223	7.10435	6.39721	PF06884.6	DUF1264
Lb_j154_P007103	384.232	7.03886	2.81262	7.09392	1.32343	PF00106.20	adh_short
Lb_j154_P008418	576.026	62.1726	4.26574	7.07719	3.86541	PF08240.7	ADH_N
Lb_j154_P002506	307.739	40.6819	2.29824	7.06503	4.14579	PF00246.19	Peptidase_M14
Lb_j154_P011033	380.029	104.267	2.89888	7.03447	5.16864	PF00701.17	DHDPS
Lb_j154_P006447	354.174	27.1737	2.71034	7.02984	3.32567	PF07971.7	Glyco_hydro_92	Lb_j154_P006447
Lb_j154_P005463	400.005	45.5769	3.08882	7.01682	3.88318	PF02065.13	Melibiase	Lb_j154_P005463
Lb_j154_P002386	1209.28	714.005	9.53751	6.98632	6.22618	PF04199.8	Cyclase
Lb_j154_P010868	312.643	28.8809	2.47708	6.97973	3.5434	PF00295.12	Glyco_hydro_28	Lb_j154_P010868
Lb_j154_P007177	1981.17	2237.49	15.9023	6.96097	7.1365	PF08661.6	Rep_fac-A_3
Lb_j154_P006179	432.163	34.676	3.5039	6.94647	3.3069
Lb_j154_P003922	13963.1	6375.49	113.748	6.93963	5.80862
Lb_j154_P006180	286.816	29.592	2.37229	6.9177	3.64085	PF07690.11	MFS_1
Lb_j154_P002143	371.526	122.704	3.10458	6.90292	5.30464
Lb_j154_P002080	1900.53	631.448	16.0537	6.88735	5.29769	PF00107.21	ADH_zinc_N
Lb_j154_P007541	349.86	14.2782	3.00525	6.86315	2.24826
Lb_j154_P004047	572.089	127.957	4.98741	6.8418	4.68122

## Sheet: Table S5
Table S5: Top 100 most highly upregulated in planta genes in L. maculans ‘brassicae’ at 14 days post-inoculation
Gene name	7dpi Westar (FPKM)	14dpi Westar (FPKM)	in vitro (FPKM)	Log2(7dpi/in vitro)	Log2(14dpi/in vitro)	Pfam ID	Pfam Description	Pfam Expect
Lema_P114790.1	12645.1	1163.53	0.1	5.10192	13.5062
Lema_P114800.1	4066.75	728.864	0.1	4.60925	12.8314
Lema_P082270.1	861.21	3339.44	0.897182	2.98223	11.8619	PF00089.21	Trypsin	3.3e-66
Lema_P043000.1	106.571	762.784	0.687125	2.1906	10.1165	PB011894	Pfam-B_11894	3.9e-35
Lema_P006160.1	5011.36	1356.76	1.76058	3.4543	9.5899	PB002613	Pfam-B_2613	2.1e-33
Lema_P110730.1	3.36545	66.4882	0.1	1.52704	9.37695	PF01593.19	Amino_oxidase	6.9e-27
Lema_uP085940.1	22.6204	56.4626	0.1	2.3545	9.14115
Lema_P085920.1	55.2433	74.6122	0.148662	2.57008	8.97123
Lema_P084480.1	2645.06	207.003	0.450463	3.76878	8.84403	PB014615	Pfam-B_14615	4.2e-08
Lema_P117020.1	211.305	85.8635	0.191566	3.04259	8.80806	PB007042	Pfam-B_7042	6.5e-17
Lema_uP037480.1	793.807	42.7692	0.1	3.89971	8.74043
Lema_P077490.1	19.1337	45.8561	0.107565	2.25013	8.73576	PF01083.17	Cutinase	8e-49
Lema_P006340.1	14.3455	249.692	0.595803	1.38161	8.7111	PF00083.19	Sugar_tr	2.7e-88
Lema_P060160.1	191.056	60.0062	0.143635	3.1239	8.70656
Lema_P036670.1	113.914	213.62	0.556525	2.31109	8.58439	PF01042.16	Ribonuc_L-PSP	1.1e-10
Lema_P013700.1	515.529	628.047	1.92857	2.42702	8.3472	PF00840.15	Glyco_hydro_7	3.3e-190	Lema_P013700.1
Lema_P085930.1	24.6181	88.8929	0.277063	1.94868	8.32571
Lema_P092260.1	1375.51	30.1725	0.1	4.13846	8.23709
Lema_P077180.1	24.1182	30.1646	0.1	2.38234	8.23671
Lema_P086290.1	1831.5	38.5714	0.133599	4.137	8.17348
Lema_P032040.1	1098.33	166.608	0.579151	3.27794	8.16831	PF13668.1	Ferritin_2	3.3e-45
Lema_P103890.1	61.2532	91.8003	0.367856	2.22145	7.96321
Lema_P054900.1	567.372	24.7021	0.1	3.75387	7.94849
Lema_P049660.1	2539.97	70.8422	0.290688	3.9414	7.92899
Lema_P077220.1	4.03369	24.0976	0.1	1.6057	7.91275	PF07942.7	N2227	1.2e-49
Lema_uP070880.1	1349.87	59.319	0.250899	3.73079	7.88524
Lema_uP065230.1	33.9555	60.0945	0.274839	2.09183	7.7725
Lema_P123340.1	387.692	51.8881	0.245334	3.19873	7.72451	PF13450.1	NAD_binding_8	1.4e-09
Lema_P085340.1	95.3158	1266.18	6.38158	1.17424	7.63235	PF04455.7	Saccharop_dh_N	0.19
Lema_uP121480.1	295.371	18.964	0.1	3.47037	7.56712
Lema_uP075400.1	169.202	18.7689	0.1	3.22841	7.5522	PF11410.3	Antifungal_pept	0.99
Lema_uP044880.1	37.9645	17.6642	0.1	2.57938	7.46469	PF09014.5	Sushi_2	0.25
Lema_uP123070.1	388.899	34.7608	0.19761	3.29403	7.45866
Lema_P082570.1	262.618	278.478	1.60772	2.21311	7.43641	PF01229.12	Glyco_hydro_39	9.7e-07	Lema_P082570.1
Lema_P065240.1	7.9269	60.8941	0.360705	1.34195	7.39934	PF00106.20	adh_short	7e-26
Lema_P123590.1	49.5288	16.2358	0.1	2.69486	7.34304
Lema_P106590.1	16.3965	15.7529	0.1	2.21475	7.29947	PF07690.11	MFS_1	5.7e-31
Lema_P041460.1	46.5229	68.9895	0.441569	2.02267	7.28759	PF04616.9	Glyco_hydro_43	1.2e-55	Lema_P041460.1
Lema_P031190.1	32.9239	15.2768	0.1	2.51751	7.2552
Lema_uP002340.1	1624.08	96.026	0.668834	3.38529	7.16563
Lema_P062480.1	35.6137	14.3072	0.1	2.55162	7.1606	PB003504	Pfam-B_3504	7.7e-42
Lema_P106580.1	9.99082	14.0812	0.100105	1.99915	7.13611	PF01055.21	Glyco_hydro_31	6.6e-90	Lema_P106580.1
Lema_P100840.1	32.0756	238.084	1.78614	1.25426	7.05848	PF00724.15	Oxidored_FMN	3.4e-50
Lema_P044690.1	30.9174	296.89	2.24876	1.13826	7.04466	PF01238.16	PMI_typeI	1.5e-75
Lema_P098180.1	130.755	323.243	2.47405	1.72305	7.0296	PB019830	Pfam-B_19830	2.6e-37
Lema_P070100.1	2672.92	105.437	0.820174	3.51308	7.00624	PF01476.15	LysM	3.9e-08	Lema_P070100.1
Lema_P086450.1	69.0738	12.7583	0.1	2.83931	6.99529
Lema_P079140.1	72.1813	849.899	6.72775	1.03055	6.98102	PB010605	Pfam-B_10605	8.3e-57
Lema_uP096160.1	17.5548	12.6282	0.1	2.2444	6.98051
Lema_P047760.1	26.9744	459.139	3.71496	0.860998	6.94944
Lema_P072960.1	6.89737	12.1532	0.1	1.83868	6.92519	PF02102.10	Peptidase_M35	3.7e-86
Lema_P021470.1	177.639	1816.48	15.6053	1.05627	6.86297
Lema_P002170.1	23.6298	254.936	2.3123	1.00942	6.78466	PF13561.1	adh_short_C2	8.9e-12
Lema_P001700.1	763.862	377.71	3.48817	2.34042	6.75866	PB008667	Pfam-B_8667	8.1e-06
Lema_P115290.1	92.3867	24.2928	0.232153	2.59983	6.70931	PF00172.13	Zn_clus	2.6e-09
Lema_P103640.1	368.668	97.8623	0.966717	2.58134	6.66152	PF13450.1	NAD_binding_8	5.3e-12
Lema_uP016730.1	84.9899	36.0037	0.358737	2.37459	6.64907
Lema_P024400.1	26.3917	98.641	0.993706	1.42421	6.63322	PB000875	Pfam-B_875	1.4e-13
Lema_P116710.1	78.8174	12.0524	0.123203	2.806	6.61214	PF05637.7	Glyco_transf_34	2.7e-27	Lema_P116710.1
Lema_P001630.1	136.995	44.5204	0.506678	2.43197	6.45725	PF03211.8	Pectate_lyase	5.5e-82	Lema_P001630.1
Lema_P060170.1	86.9981	22.8139	0.266773	2.51337	6.41816
Lema_P025100.1	15.5773	23.4156	0.275449	1.75245	6.40954
Lema_uP071210.1	39.8619	8.1145	0.1	2.60056	6.34243
Lema_P058240.1	11.2462	7.55893	0.1	2.051	6.24011	PF00545.15	Ribonuclease	0.0008
Lema_P033060.1	655.148	99.751	1.32815	2.69309	6.23084
Lema_P060150.1	208.044	67.815	0.903326	2.36231	6.23021
Lema_P080280.1	170.218	19.8715	0.266617	2.80512	6.21979
Lema_uP010120.1	19.771	417.034	5.60246	0.54765	6.21796	PF07974.8	EGF_2	0.15
Lema_P082650.1	17.2262	23.3939	0.316174	1.73626	6.20927
Lema_uP085910.1	102.881	198.992	2.69689	1.58147	6.20527
Lema_P074490.1	70.594	73.6514	1.00741	1.84556	6.19199	PF01120.12	Alpha_L_fucos	1.4e-86
Lema_P103080.1	2.11415	7.26366	0.1	1.32514	6.18262	PF10528.4	PA14_2	1.3e-19
Lema_P100830.1	551.899	343.077	4.81562	2.05921	6.15467
Lema_P094350.1	96.98	139.902	2.07734	1.66917	6.07354	PF00487.19	FA_desaturase	2.2e-15
Lema_P087540.1	20.7762	207.307	3.14008	0.820625	6.04482	PB015233	Pfam-B_15233	1.8e-50
Lema_P103880.1	117.639	173.586	2.67139	1.64381	6.02191	PF10083.4	DUF2321	0.018
Lema_uP038250.1	35.5216	6.44598	0.1	2.55049	6.01033
Lema_P110360.1	203.904	141.144	2.19147	1.96869	6.00913	PF00082.17	Peptidase_S8	1.8e-43
Lema_P050280.1	11.126	89.703	1.39487	0.901806	6.00695	PF00230.15	MIP	7.8e-38
Lema_P019520.1	31.7278	68.0409	1.06766	1.47301	5.99388	PF04616.9	Glyco_hydro_43	1.2e-40	Lema_P019520.1
Lema_P103210.1	36.5965	525.056	8.32522	0.643043	5.97884	PF00106.20	adh_short	1.7e-18
Lema_P095640.1	170.584	45.6396	0.73474	2.3658	5.95691
Lema_P087710.1	282.526	6.16811	0.1	3.45106	5.94676	PF02458.10	Transferase	5.7e-23
Lema_P008750.1	11.7486	81.5472	1.32778	0.94686	5.94055	PF09996.4	DUF2237	3.1e-10
Lema_P042140.1	121.911	1441.7	23.9064	0.707528	5.91423	PF08240.7	ADH_N	6.9e-23
Lema_P038230.1	11158.9	1023	17.1138	2.81427	5.90151
Lema_P069690.1	62.1185	596.358	10.1404	0.787166	5.87799	PB011863	Pfam-B_11863	2.5e-14
Lema_P020880.1	842.648	135.124	2.31195	2.56167	5.86902
Lema_P086240.1	40.8866	110.98	1.96726	1.31772	5.81796	PF04389.12	Peptidase_M28	2.6e-23
Lema_P033100.1	638.071	34.3616	0.629713	3.00573	5.76996
Lema_uP008260.1	14.1734	5.39124	0.1	2.15147	5.75255
Lema_P007750.1	498.455	1812.05	33.9481	1.16681	5.73815	PF06766.6	Hydrophobin_2	2.6e-21
Lema_P056680.1	629.751	32.5577	0.611771	3.01258	5.73386	PF00722.16	Glyco_hydro_16	2e-08	Lema_P056680.1
Lema_uP086550.1	156.294	5.27231	0.1	3.19394	5.72036	PF12911.2	OppC_N	0.13
Lema_P078550.1	31.5663	86.1238	1.64149	1.28399	5.71333	PF07971.7	Glyco_hydro_92	1.4e-157	Lema_P078550.1
Lema_P110370.1	37.806	15.7216	0.300078	2.10033	5.71126	PF03169.10	OPT	1.6e-168
Lema_P059730.1	30.4327	79.8744	1.53098	1.29837	5.70521	PF02156.10	Glyco_hydro_26	6.2e-90	Lema_P059730.1
Lema_P039390.1	35.826	114.353	2.19655	1.21246	5.70212	PF00083.19	Sugar_tr	1.6e-75
Lema_P080500.1	42.6783	50.6501	0.973625	1.64182	5.70106	PF00135.23	COesterase	8.1e-97
Lema_P076380.1	3062.35	179.421	3.57224	2.93311	5.65037

## Sheet: Table S6
Table S6: Top 100 most highly upregulated in planta genes in L. biglobosa ‘canadensis’ at 14 days post-inoculation
Gene name	7dpi Westar (FPKM)	14dpi Westar (FPKM)	in vitro (FPKM)	Log2(7dpi/in vitro)	Log2(14dpi/in vitro)	Pfam ID	Pfam Description	Pfam Expect
Lb_j154_P003075	156.085	116.468	0.007	4.34826	14.0222
Lb_j154_P003557	515.669	63.762	0.007	4.86727	13.1531	PB018451	Pfam-B_18451	3.6e-69
Lb_j154_P000524	886.335	18.0106	0.007	5.1025	11.3292	PF12435.3	DUF3678	0.12
Lb_j154_P006347	341.762	76.1031	0.0359	3.97863	11.0498	PF02102.10	Peptidase_M35	5e-86
Lb_j154_P001652	1083.8	151.205	0.0953121	4.0558	10.6316	PF00150.13	Cellulase	7.7e-20	Lb_j154_P001652
Lb_j154_P009247	1012.09	146.137	0.105222	3.98311	10.4397	PF01670.11	Glyco_hydro_12	1.2e-31	Lb_j154_P009247
Lb_j154_P010735	5991.25	6460.72	4.69106	3.10625	10.4276	PF08240.7	ADH_N	1.6e-23
Lb_j154_P001707	63.1187	9.16171	0.007	3.95506	10.354
Lb_j154_P006327	113.571	8.4811	0.007	4.21017	10.2427
Lb_j154_P008556	1.43582	4.86091	0.007	2.312	9.43966	PF11571.3	Med27	0.18
Lb_j154_P000527	12641.8	8785.21	13.0752	2.98536	9.3921	PB014072	Pfam-B_14072	4.3e-34
Lb_j154_P000350	32.9089	4.30446	0.007	3.67222	9.26426
Lb_j154_P006232	3710.69	5194.79	8.53258	2.63837	9.24987
Lb_j154_P005193	1399.15	1588.35	2.77461	2.70266	9.16103
Lb_j154_P003830	27.8293	38.4765	0.071942	2.58752	9.06293	PF00450.17	Peptidase_S10	4.2e-87
Lb_j154_P009122	5.32479	3.52287	0.007	2.8812	8.97518
Lb_j154_P003076	157.953	118.881	0.23679	2.82416	8.97169	PF10083.4	DUF2321	0.29
Lb_j154_P001276	317.076	24.8143	0.0495311	3.80629	8.96862	PB019830	Pfam-B_19830	2.6e-36
Lb_j154_P008991	3272.4	3034.94	6.08869	2.73034	8.96132	PF00106.20	adh_short	9e-27
Lb_j154_P003555	1776.81	1658.61	3.47092	2.7092	8.90044	PF08240.7	ADH_N	2.2e-22
Lb_j154_P001317	17.4235	2.98707	0.007	3.39604	8.73716
Lb_j154_P001706	122.258	19.7865	0.0467914	3.41711	8.72406
Lb_j154_P005780	431.718	296.66	0.708093	2.78511	8.71066
Lb_j154_P006834	410.022	147.974	0.375137	3.03862	8.62371
Lb_j154_P002177	14.1475	2.67964	0.007	3.30558	8.58047
Lb_j154_P006534	1650.76	895.346	2.57937	2.80617	8.43928	PF06766.6	Hydrophobin_2	5.7e-22
Lb_j154_P009496	30.8429	2.11297	0.007	3.64406	8.2377
Lb_j154_P001419	4.87369	2.05497	0.007	2.84276	8.19755
Lb_j154_P005266	2287.68	2374.75	8.21539	2.44477	8.17523	PF01243.15	Pyridox_oxidase	2.6e-07
Lb_j154_P009704	376.27	664.156	2.38187	2.19858	8.12328
Lb_j154_P001083	519.956	235.439	0.859142	2.7819	8.09824	PF13668.1	Ferritin_2	3.6e-46
Lb_j154_P000480	3.52301	1.78804	0.007	2.70182	7.99681	PB010221	Pfam-B_10221	7.8e-34
Lb_j154_P001225	605.125	114.298	0.453714	3.12506	7.9768	PF04199.8	Cyclase	2e-13
Lb_j154_P009121	5348.3	2857.1	11.444	2.66964	7.96382	PF12706.2	Lactamase_B_2	2e-25
Lb_j154_P003699	12.982	1.72185	0.007	3.26824	7.94239
Lb_j154_P006319	0.38	1.7142	0.007	1.73469	7.93596
Lb_j154_P003826	25.3051	1.69945	0.007	3.55811	7.9235	PF08290.6	Hep_core_N	0.23
Lb_j154_P006906	36.3831	1.69048	0.007	3.7158	7.91586
Lb_j154_P005295	6.44858	1.65274	0.007	2.96437	7.88329	PF03211.8	Pectate_lyase	5.1e-55	Lb_j154_P005295
Lb_j154_P004138	7216.68	1370.37	5.96352	3.08283	7.84419	PF00089.21	Trypsin	6.6e-64
Lb_j154_P009250	1617.53	2017.25	9.24374	2.243	7.7697	PB015233	Pfam-B_15233	1.5e-46
Lb_j154_P006423	95.0849	1.51196	0.007	4.13301	7.75485	PB014615	Pfam-B_14615	1.2e-07
Lb_j154_P010965	25.923	1.44228	0.007	3.56859	7.68678
Lb_j154_P001719	1410.77	291.42	1.44883	2.98844	7.65207	PF00089.21	Trypsin	7.9e-66
Lb_j154_P002480	22.8829	1.39462	0.007	3.51441	7.6383
Lb_j154_P006974	220.614	191.737	1.00697	2.34062	7.57296	PF01238.16	PMI_typeI	2.1e-75
Lb_j154_P008673	1467.65	220.515	1.16685	3.09961	7.56211	PB019830	Pfam-B_19830	1.1e-38
Lb_j154_P006475	30.1937	1.32029	0.007	3.63482	7.55928
Lb_j154_P000994	594.789	451.414	2.51191	2.37436	7.48952	PF00199.14	Catalase	2.2e-160
Lb_j154_P001372	2.61804	1.23865	0.007	2.57288	7.4672
Lb_j154_P002531	8.91326	1.21889	0.007	3.10494	7.444
Lb_j154_P001994	7.02641	1.19566	0.007	3.00164	7.41624
Lb_j154_P007607	49.4242	102.703	0.603031	1.9136	7.41203	PF12588.3	PSDC	5e-26
Lb_j154_P006128	3.31193	1.17872	0.007	2.67498	7.39565	PF00106.20	adh_short	0.075
Lb_j154_P009784	6.52574	1.16712	0.007	2.96953	7.38138
Lb_j154_P002079	48.6053	46.8981	0.292045	2.22123	7.32719	PF01226.12	Form_Nir_trans	7.7e-65
Lb_j154_P007398	2531.09	2206.36	14.3234	2.24726	7.26715	PF11160.3	DUF2945	0.073
Lb_j154_P003431	3615.83	2854.28	18.7637	2.28489	7.24904	PF00107.21	ADH_zinc_N	3.8e-19
Lb_j154_P005515	2.75406	1.05278	0.007	2.59488	7.23263	PF02212.13	GED	4e-05
Lb_j154_P000321	20.0786	1.04503	0.007	3.45764	7.22197
Lb_j154_P001084	206.998	71.2525	0.489188	2.62649	7.18641
Lb_j154_P009132	11.5122	1.01582	0.007	3.21606	7.18107
Lb_j154_P004093	3826.72	456.827	3.17922	3.08051	7.16683	PF01229.12	Glyco_hydro_39	3.2e-05	Lb_j154_P004093
Lb_j154_P000874	2383.46	1311.59	9.16873	2.4149	7.16038	PF00199.14	Catalase	5.4e-166
Lb_j154_P007177	1981.17	2237.49	15.9023	2.09546	7.1365	PF08661.6	Rep_fac-A_3	0.088
Lb_j154_P009204	694.869	99.8018	0.723269	2.9826	7.10839	PF00150.13	Cellulase	6e-13	Lb_j154_P009204
Lb_j154_P000511	4.98825	0.957946	0.007	2.85285	7.09645
Lb_j154_P008835	9.64915	0.929736	0.007	3.13939	7.05332
Lb_j154_P009410	25.7006	0.925063	0.007	3.56485	7.04605
Lb_j154_P001321	7.29216	0.908006	0.007	3.01776	7.0192	PF06585.6	JHBP	0.11
Lb_j154_P005988	2231.68	1210.17	9.37341	2.37673	7.01242	PF00107.21	ADH_zinc_N	1.6e-09
Lb_j154_P003943	569.574	660.408	5.16136	2.04279	6.99946	PF07690.11	MFS_1	3.6e-24
Lb_j154_P010615	513.382	262.062	2.05586	2.39745	6.99402	PF01341.12	Glyco_hydro_6	3.8e-101	Lb_j154_P010615
Lb_j154_P002649	6.97286	0.889532	0.007	2.99831	6.98955
Lb_j154_P008280	3512.9	4317.15	34.626	2.00626	6.96208	PF00107.21	ADH_zinc_N	5.3e-27
Lb_j154_P010937	10.7894	0.824507	0.007	3.1879	6.88003	PF09284.5	RhgB_N	2.7e-05
Lb_j154_P002597	528.105	637.792	5.51221	1.98139	6.85431
Lb_j154_P009820	6.19611	0.789164	0.007	2.94702	6.81683
Lb_j154_P007997	11.266	0.786444	0.007	3.20667	6.81185
Lb_j154_P007891	9.73506	0.775012	0.007	3.14324	6.79072
Lb_j154_P002770	0.38	0.774628	0.007	1.73469	6.79
Lb_j154_P009553	17128.7	3615.3	34.2452	2.69912	6.72207	PB001190	Pfam-B_1190	5.1e-15
Lb_j154_P004501	4.66412	0.73676	0.007	2.82367	6.7177	PF00107.21	ADH_zinc_N	2.1e-15
Lb_j154_P010413	1067.08	702.81	6.69026	2.20275	6.71493	PF00248.16	Aldo_ket_red	3.5e-54
Lb_j154_P003369	5.92408	0.734658	0.007	2.92752	6.71357
Lb_j154_P002877	0.38	16.2301	0.155425	0.388263	6.70631
Lb_j154_P008469	348.357	555.971	5.32808	1.81545	6.70525	PF00106.20	adh_short	1.2e-22
Lb_j154_P003536	14.2424	0.719267	0.007	3.30849	6.68303
Lb_j154_P005775	4.75983	0.705676	0.007	2.83249	6.65551
Lb_j154_P006290	9.08601	0.699112	0.007	3.11328	6.64202	PB018843	Pfam-B_18843	7.9e-11
Lb_j154_P010514	20415.2	13168.5	132.997	2.18611	6.62955	PB000873	Pfam-B_873	1.4e-59
Lb_j154_P001418	4975.43	2962.06	29.9877	2.21989	6.62609	PF00857.15	Isochorismatase	1.5e-41
Lb_j154_P006259	18.8975	0.69066	0.007	3.43131	6.62448
Lb_j154_P008833	136.923	16.8363	0.171314	2.90268	6.61879	PF01083.17	Cutinase	2.4e-48
Lb_j154_P005831	15815.8	8433.36	86.5791	2.26168	6.60594	PF04119.7	HSP9_HSP12	1.2e-24
Lb_j154_P003710	4.01048	0.67553	0.007	2.7581	6.59252
Lb_j154_P010004	184.752	200.959	2.0979	1.9448	6.58181	PF03358.10	FMN_red	9e-25
Lb_j154_P000203	615.237	623.057	6.52063	1.97475	6.57821	PF04927.7	SMP	0.11
Lb_j154_P000011	0.38	0.665631	0.007	1.73469	6.57122
Lb_j154_P008396	0.38	0.663562	0.007	1.73469	6.56673

## Sheet: Table S7
Table S7: Annotated CAZy domains of L. maculans and L. biglobosa, and their expression
Species	Gene	Log10 Quantile 7dpi FPKM	Log10 Quantile 14dpi FPKM	Log10 Quantile in vitro FPKM	log2 ratio	Pos 1	Pos 2	Pos 3	Pos 4	Pos 5	SignalP result		Species	Gene	Log10 Quantile 7dpi FPKM	Log10 Quantile 14dpi FPKM	Log10 Quantile in vitro FPKM	log2 ratio	Pos 1	Pos 2	Pos 3	Pos 4	Pos 5	SignalP result
L. maculans	Lema_P070100.1	3.7266	2.17702	0.467003	10.8281	CBM50	CBM50	CBM50	CBM50		Signal_peptide		L. biglobosa	Lb_j154_P001652	2.64737	2.16277	-0.230458	9.55993	GH5					Signal_peptide
L. maculans	Lema_P056680.1	3.11323	1.63342	0.40481	8.99719	GH16					Signal_peptide		L. biglobosa	Lb_j154_P009247	2.61827	2.14967	-0.220688	9.4308	GH12					Signal_peptide
L. maculans	Lema_P117020.1	2.68036	2.0784	0.22072	8.17076	GT34					N		L. biglobosa	Lb_j154_P003557	2.32987	1.82109	-0.409716	9.1007	GH22					Signal_peptide
L. maculans	Lema_P013700.1	3.02806	2.93452	0.651071	7.89618	GH7					Signal_peptide		L. biglobosa	Lb_j154_P004093	3.20508	2.59993	0.587298	8.69609	GH39					Signal_peptide
L. maculans	Lema_P058420.1	2.40093	0.720956	0.122236	7.56967	CE8					Signal_peptide		L. biglobosa	Lb_j154_P001246	2.74432	1.95787	0.44923	7.62412	GH43	GH43				Signal_peptide
L. maculans	Lema_P075980.1	2.96493	2.2183	0.708708	7.49501	CE12					Signal_peptide		L. biglobosa	Lb_j154_P005286	2.58967	1.75988	0.294787	7.62342	PL3					Signal_peptide
L. maculans	Lema_P034100.1	2.66826	1.51865	0.427782	7.44269	GH28					Signal_peptide		L. biglobosa	Lb_j154_P005888	3.34732	2.34743	1.06805	7.57157	AA3					N
L. maculans	Lema_P082570.1	2.76581	2.60924	0.603631	7.18259	GH39					Signal_peptide		L. biglobosa	Lb_j154_P009204	2.45447	1.9966	0.254517	7.30809	GH5					Signal_peptide
L. maculans	Lema_P007530.1	2.66288	1.05859	0.542785	7.0428	CE12					Signal_peptide		L. biglobosa	Lb_j154_P010508	2.55416	1.73997	0.389666	7.19028	PL3					Signal_peptide
L. maculans	Lema_P001630.1	2.47808	1.77782	0.373762	6.99041	PL3					Signal_peptide		L. biglobosa	Lb_j154_P010356	2.68979	2.04003	0.531557	7.16951	GH105					Signal_peptide
L. maculans	Lema_P116710.1	2.21033	1.19842	0.15987	6.8115	GT34					N		L. biglobosa	Lb_j154_P004290	2.73216	2.42082	0.592023	7.1094	CBM50	CBM50	CBM50			Signal_peptide
L. maculans	Lema_P102640.1	3.46	2.29305	1.61486	6.12941	CBM50					Signal_peptide		L. biglobosa	Lb_j154_P006300	2.88357	2.28551	0.921257	6.51866	CE12					Signal_peptide
L. maculans	Lema_P023550.1	1.38047	-0.343434	-0.435519	6.03259	CBM1	GH114				Signal_peptide		L. biglobosa	Lb_j154_P006089	2.50931	1.98144	0.566856	6.45269	CE12					Signal_peptide
L. maculans	Lema_P044210.1	2.14221	0.968118	0.430062	5.68764	CE5					Signal_peptide		L. biglobosa	Lb_j154_P006234	2.35284	1.65644	0.440022	6.35426	GH105					Signal_peptide
L. maculans	Lema_P114820.1	2.4423	1.75653	0.746107	5.63464	AA1					Signal_peptide		L. biglobosa	Lb_j154_P007977	2.60453	2.54999	0.697477	6.3351	GH7					Signal_peptide
L. maculans	Lema_P074490.1	2.16136	2.0076	0.505458	5.50079	GH29					N		L. biglobosa	Lb_j154_P007128	2.20439	2.00302	0.330238	6.2258	AA7					Signal_peptide
L. maculans	Lema_P004870.1	1.68876	0.326567	0.0361545	5.48983	GH28					Signal_peptide		L. biglobosa	Lb_j154_P010615	2.32784	2.37188	0.470479	6.17001	GH6					Signal_peptide
L. maculans	Lema_P041460.1	1.9569	1.9786	0.353141	5.32756	GH43	GH43				Signal_peptide		L. biglobosa	Lb_j154_P001537	2.29809	1.69422	0.466762	6.08355	GH32					Signal_peptide
L. maculans	Lema_P058380.1	2.5607	2.62293	0.992289	5.21015	GH5					Signal_peptide		L. biglobosa	Lb_j154_P007319	2.54224	2.00465	0.755982	5.93382	CBM37	GH35				Signal_peptide
L. maculans	Lema_P015010.1	2.06043	1.3369	0.545436	5.03269	PL3	PL3				Signal_peptide		L. biglobosa	Lb_j154_P008833	1.77734	1.33542	-0.00383925	5.91695	CE5					Signal_peptide
L. maculans	Lema_P065390.1	3.12464	2.39422	1.61232	5.02382	GH13					N		L. biglobosa	Lb_j154_P008270	1.9978	1.19086	0.234741	5.85675	PL1					Signal_peptide
L. maculans	Lema_P059090.1	2.10714	1.55839	0.609665	4.97449	AA3					N		L. biglobosa	Lb_j154_P009203	2.08156	1.50111	0.326004	5.83184	GH88					N
L. maculans	Lema_P106810.1	2.90943	2.60629	1.4349	4.89828	GH18					Signal_peptide		L. biglobosa	Lb_j154_P004263	2.08363	1.45048	0.342493	5.78394	GH1					N
L. maculans	Lema_P120640.1	2.01817	1.84163	0.5932	4.73366	GH2					Signal_peptide		L. biglobosa	Lb_j154_P001659	2.00395	1.43425	0.282243	5.7194	PL1					Signal_peptide
L. maculans	Lema_P080500.1	1.91355	1.83764	0.499378	4.69779	CE10					Signal_peptide		L. biglobosa	Lb_j154_P000968	2.1885	1.51607	0.4691	5.71171	GH29					N
L. maculans	Lema_P062490.1	2.14952	2.17603	0.778762	4.55355	AA7					Signal_peptide		L. biglobosa	Lb_j154_P002636	2.17297	1.61702	0.470111	5.65679	GH28					Signal_peptide
L. maculans	Lema_P019220.1	1.8748	1.78361	0.520222	4.49983	GH6					Signal_peptide		L. biglobosa	Lb_j154_P000320	2.25775	1.46179	0.575011	5.58994	CE10					Signal_peptide
L. maculans	Lema_P090590.1	1.98311	1.25469	0.676943	4.33898	CBM1	GH10				Signal_peptide		L. biglobosa	Lb_j154_P002676	2.11575	1.71154	0.454688	5.51794	GH5					Signal_peptide
L. maculans	Lema_P035900.1	2.2292	1.82966	0.954133	4.23568	GH11					Signal_peptide		L. biglobosa	Lb_j154_P001657	1.96577	1.31897	0.322958	5.4573	CE8					Signal_peptide
L. maculans	Lema_P077490.1	1.41354	1.79153	0.142271	4.22306	CE5					Signal_peptide		L. biglobosa	Lb_j154_P005463	2.2179	1.69882	0.579692	5.44201	GH27					Signal_peptide
L. maculans	Lema_P031630.1	1.96645	1.60162	0.70028	4.20613	GT34					N		L. biglobosa	Lb_j154_P006447	2.16675	1.51223	0.538513	5.40889	GH92					N
L. maculans	Lema_P071810.1	1.6011	0.529846	0.34124	4.18518	AA2					Signal_peptide		L. biglobosa	Lb_j154_P003067	2.0921	1.94317	0.467325	5.39738	CE1					N
L. maculans	Lema_P018400.1	2.15285	1.91367	0.909741	4.12953	GH53					Signal_peptide		L. biglobosa	Lb_j154_P010868	2.11732	1.5355	0.516736	5.31702	GH28					Signal_peptide
L. maculans	Lema_P099100.1	2.2183	2.08796	0.980403	4.11221	PL1					Signal_peptide		L. biglobosa	Lb_j154_P007271	2.00535	1.50783	0.443432	5.18856	CE12					Signal_peptide
L. maculans	Lema_P052810.1	1.84905	1.29422	0.615988	4.09615	CBM37	GH35				Signal_peptide		L. biglobosa	Lb_j154_P006675	2.1313	1.43111	0.573229	5.17579	CE10					Signal_peptide
L. maculans	Lema_P019520.1	1.73518	1.97087	0.515068	4.05313	GH43					N		L. biglobosa	Lb_j154_P000144	2.14428	1.80658	0.59393	5.15016	GH53					Signal_peptide
L. maculans	Lema_P101600.1	1.70019	1.45758	0.482148	4.04626	CE10					Signal_peptide		L. biglobosa	Lb_j154_P010552	2.60219	1.84141	1.05786	5.13017	PL1					Signal_peptide
L. maculans	Lema_P093630.1	2.62465	2.3052	1.4269	3.97883	AA3					Signal_peptide		L. biglobosa	Lb_j154_P004094	2.80349	2.16236	1.27853	5.06582	GH31					N
L. maculans	Lema_P003700.1	1.81181	0.696182	0.630195	3.92523	GH10					Signal_peptide		L. biglobosa	Lb_j154_P005632	1.87389	1.63374	0.357049	5.03882	AA3					N
L. maculans	Lema_P012590.1	0.895795	-0.0375933	-0.277667	3.89816	CE1					N		L. biglobosa	Lb_j154_P000500	0.612648	0.0614474	-0.896661	5.01382	CBM18	CBM18				N
L. maculans	Lema_P018700.1	1.92625	1.89983	0.774533	3.82593	AA2					Signal_peptide		L. biglobosa	Lb_j154_P001356	1.89625	1.39949	0.397819	4.97767	GH2					Signal_peptide
L. maculans	Lema_P078210.1	2.25754	1.74773	1.12112	3.77512	GH131					Signal_peptide		L. biglobosa	Lb_j154_P002832	2.33548	1.60746	0.848748	4.9388	GH13					N
L. maculans	Lema_P078550.1	1.73146	2.08034	0.609851	3.72591	GH92					Signal_peptide		L. biglobosa	Lb_j154_P008562	1.57443	0.996183	0.112633	4.85598	GH43					N
L. maculans	Lema_P059730.1	1.70991	2.04697	0.592629	3.71153	CBM35	GH26				Signal_peptide		L. biglobosa	Lb_j154_P005582	2.46036	1.70836	0.999921	4.85146	PL3					Signal_peptide
L. maculans	Lema_P059000.1	2.31469	2.61217	1.21934	3.63866	GH3					Signal_peptide		L. biglobosa	Lb_j154_P001116	2.73354	2.34082	1.32358	4.68378	GH93					Signal_peptide
L. maculans	Lema_P021570.1	2.20372	1.48562	1.12797	3.57354	CBM63					Signal_peptide		L. biglobosa	Lb_j154_P008546	2.50439	1.86227	1.11524	4.61464	PL3					Signal_peptide
L. maculans	Lema_P092580.1	1.3356	0.303903	0.276565	3.51805	AA5					Signal_peptide		L. biglobosa	Lb_j154_P008390	1.84001	1.88596	0.457935	4.59116	GH7					Signal_peptide
L. maculans	Lema_P059620.1	1.71685	1.76662	0.672975	3.46767	AA7					Signal_peptide		L. biglobosa	Lb_j154_P008156	1.63145	1.0313	0.265653	4.53709	PL3					Signal_peptide
L. maculans	Lema_P005600.1	2.71903	2.27535	1.68885	3.42219	CE16					Signal_peptide		L. biglobosa	Lb_j154_P004238	2.508	1.95165	1.16381	4.46528	CE1					N
L. maculans	Lema_P098900.1	1.93201	2.11652	0.906398	3.40701	GH27					Signal_peptide		L. biglobosa	Lb_j154_P001925	1.64482	1.35335	0.315574	4.41565	CE1					Signal_peptide
L. maculans	Lema_P058050.1	1.67779	1.75392	0.665246	3.36361	CBM67	GH35				Signal_peptide		L. biglobosa	Lb_j154_P003969	1.61267	1.01094	0.285357	4.40925	CE10					Signal_peptide
L. maculans	Lema_P047750.1	1.38493	1.2347	0.381708	3.33265	CE8					Signal_peptide		L. biglobosa	Lb_j154_P006963	1.89304	1.53822	0.573573	4.38317	GH32					Signal_peptide
L. maculans	Lema_P013800.1	1.25509	0.436681	0.263431	3.29423	CBM13					N		L. biglobosa	Lb_j154_P009127	2.23985	1.86436	0.94858	4.28951	CBM35	GH43				Signal_peptide
L. maculans	Lema_P066980.1	2.05042	1.77453	1.07268	3.24797	GH10					Signal_peptide		L. biglobosa	Lb_j154_P002651	2.84899	2.09554	1.56589	4.26235	GH3					Signal_peptide
L. maculans	Lema_P033320.1	1.95787	1.55864	0.980156	3.24789	PL1					Signal_peptide		L. biglobosa	Lb_j154_P003518	1.58034	0.972954	0.303132	4.24278	CBM35	GH26				N
L. maculans	Lema_P016820.1	1.7206	1.14438	0.759471	3.19281	GH28					Signal_peptide		L. biglobosa	Lb_j154_P003408	1.83417	1.45606	0.568651	4.20395	CE1					Signal_peptide
L. maculans	Lema_P038580.1	1.48088	0.906485	0.519797	3.19265	AA7					Signal_peptide		L. biglobosa	Lb_j154_P005268	2.04632	1.63711	0.789394	4.17541	GH32					Signal_peptide
L. maculans	Lema_P087590.1	2.45248	2.31121	1.4985	3.16905	GH12					N		L. biglobosa	Lb_j154_P001650	1.38172	0.943911	0.128753	4.16228	CE5					Signal_peptide
L. maculans	Lema_P111180.1	1.76135	1.66856	0.820529	3.12534	GH28					Signal_peptide		L. biglobosa	Lb_j154_P001337	2.18177	1.59777	0.947375	4.10056	CE10					Signal_peptide
L. maculans	Lema_P046190.1	1.39423	1.30257	0.454379	3.12212	GH5					Signal_peptide		L. biglobosa	Lb_j154_P010681	1.68568	1.6859	0.454379	4.09028	GT8					N
L. maculans	Lema_P069800.1	1.88817	2.48934	0.953042	3.10642	GH5					N		L. biglobosa	Lb_j154_P001092	1.68549	1.33627	0.463905	4.058	GH43					Signal_peptide
L. maculans	Lema_P052630.1	1.43308	1.31105	0.498074	3.10602	PL3					Signal_peptide		L. biglobosa	Lb_j154_P010899	1.76169	1.25802	0.548306	4.03076	CBM50					Signal_peptide
L. maculans	Lema_P044180.1	1.55744	1.42054	0.630379	3.07962	GH3					N		L. biglobosa	Lb_j154_P002595	1.54732	0.84567	0.339576	4.01204	CE8					Signal_peptide
L. maculans	Lema_P068780.1	2.64997	1.43725	1.73084	3.05329	GH28					Signal_peptide		L. biglobosa	Lb_j154_P005285	1.97549	1.66333	0.816753	3.84923	CBM35	GH43				Signal_peptide
L. maculans	Lema_P093980.1	1.43581	1.69411	0.523055	3.03212	GH35					Signal_peptide		L. biglobosa	Lb_j154_P006608	1.59509	1.16591	0.440768	3.83456	PL4					Signal_peptide
L. maculans	Lema_P081230.1	1.84352	0.866009	0.949604	2.96952	GH76					N		L. biglobosa	Lb_j154_P010666	2.00339	1.54034	0.859672	3.79935	GH43					Signal_peptide
L. maculans	Lema_P105470.1	1.99861	1.57988	1.11156	2.9467	GH43					Signal_peptide		L. biglobosa	Lb_j154_P001966	0.863016	0.0892119	-0.264633	3.74597	AA2					N
L. maculans	Lema_P052260.1	1.34076	1.25177	0.456924	2.93604	GH28					Signal_peptide		L. biglobosa	Lb_j154_P002109	2.0762	1.65748	0.963245	3.69716	CBM6	GH51				Signal_peptide
L. maculans	Lema_P113920.1	2.74432	2.05299	1.8648	2.92171	AA7					N		L. biglobosa	Lb_j154_P004985	1.91873	1.547	0.829113	3.61964	PL1					Signal_peptide
L. maculans	Lema_P046100.1	2.1092	1.42427	1.23793	2.89427	CE1					Signal_peptide		L. biglobosa	Lb_j154_P004794	1.31105	1.20817	0.222346	3.61661	GH6					Signal_peptide
L. maculans	Lema_P068170.1	2.04742	1.97758	1.17806	2.88793	GH93					Signal_peptide		L. biglobosa	Lb_j154_P004106	1.47063	1.82894	0.384179	3.60912	AA7					Signal_peptide
L. maculans	Lema_P034590.1	1.32358	1.0059	0.464867	2.85259	PL1					Signal_peptide		L. biglobosa	Lb_j154_P003439	1.45873	0.832238	0.378001	3.5901	CBM67	GH78				N
L. maculans	Lema_P003880.1	1.7275	1.85221	0.870011	2.84853	CBM6	GH51				Signal_peptide		L. biglobosa	Lb_j154_P001255	1.66057	1.56649	0.581033	3.58614	GH51					N
L. maculans	Lema_P044950.1	1.48252	0.907718	0.630907	2.829	AA7					Signal_peptide		L. biglobosa	Lb_j154_P002456	1.76915	1.59171	0.71329	3.50748	GH5					Signal_peptide
L. maculans	Lema_P063830.1	1.5682	1.46038	0.728202	2.79041	GH3					N		L. biglobosa	Lb_j154_P000477	2.27175	1.92572	1.21618	3.50655	GH28					Signal_peptide
L. maculans	Lema_P062020.1	2.27902	2.71056	1.44341	2.77584	AA3					Signal_peptide		L. biglobosa	Lb_j154_P011014	2.52339	2.49237	1.47555	3.48086	GT2					N
L. maculans	Lema_P058450.1	1.70892	1.47007	0.879349	2.75579	PL1					Signal_peptide		L. biglobosa	Lb_j154_P010244	2.4786	2.35205	1.43845	3.45528	AA3					Signal_peptide
L. maculans	Lema_P013770.1	1.63497	1.38147	0.822706	2.69828	PL4					Signal_peptide		L. biglobosa	Lb_j154_P004376	1.40527	0.960946	0.372108	3.4321	GH3					Signal_peptide
L. maculans	Lema_P049040.1	2.32182	2.27175	1.51325	2.68603	AA2					N		L. biglobosa	Lb_j154_P009328	2.15278	1.77379	1.11965	3.43201	GH11					Signal_peptide
L. maculans	Lema_P091690.1	2.08511	2.1691	1.28233	2.66678	GH1					N		L. biglobosa	Lb_j154_P000718	0.924943	0.95356	-0.102154	3.41194	GT34					N
L. maculans	Lema_P097590.1	3.23085	3.57609	2.43866	2.63161	CBM43	GH72				N		L. biglobosa	Lb_j154_P003180	1.69704	2.13292	0.678588	3.38322	GH72					Signal_peptide
L. maculans	Lema_P106580.1	0.925813	1.25766	0.136108	2.62334	GH31					N		L. biglobosa	Lb_j154_P010283	1.42258	1.44211	0.407826	3.37094	CE10					N
L. maculans	Lema_P082710.1	2.1272	1.86215	1.35673	2.55942	CBM20	GH13				Signal_peptide		L. biglobosa	Lb_j154_P004424	1.68786	1.28135	0.70028	3.28065	GH35					Signal_peptide
L. maculans	Lema_P081290.1	1.24509	1.56574	0.476707	2.55251	GH1					Signal_peptide		L. biglobosa	Lb_j154_P002277	2.36815	1.99881	1.38406	3.26909	GH105					N
L. maculans	Lema_P120370.1	2.09055	2.02681	1.32531	2.54208	GH105					N		L. biglobosa	Lb_j154_P007663	1.90626	1.74825	0.924806	3.26031	AA7					Signal_peptide
L. maculans	Lema_P013520.1	1.6236	2.37026	0.861337	2.53217	GH32					N		L. biglobosa	Lb_j154_P002766	1.67803	1.39764	0.716705	3.19347	GH10					Signal_peptide
L. maculans	Lema_P054290.1	2.07297	1.89248	1.3158	2.51525	CE12					Signal_peptide		L. biglobosa	Lb_j154_P000361	1.35397	0.678853	0.395131	3.18519	PL1					Signal_peptide
L. maculans	Lema_P092500.1	1.89407	1.42999	1.14127	2.50075	GT4					N		L. biglobosa	Lb_j154_P006736	1.21875	0.9197	0.273196	3.14105	PL4					Signal_peptide
L. maculans	Lema_P014410.1	2.35167	2.63572	1.60233	2.48926	CBM19					N		L. biglobosa	Lb_j154_P002449	2.28778	2.12317	1.35524	3.09784	CE1					Signal_peptide
L. maculans	Lema_P009050.1	1.6496	0.933423	0.905102	2.47318	PL4					Signal_peptide		L. biglobosa	Lb_j154_P005449	1.27163	1.10721	0.361364	3.02384	GH43					N
L. maculans	Lema_P092470.1	2.57645	1.86175	1.85076	2.4107	GH114					N		L. biglobosa	Lb_j154_P006496	1.30114	0.546365	0.406969	2.97037	PL9					Signal_peptide
L. maculans	Lema_P029700.1	1.81657	1.1697	1.105	2.3638	GT34					Signal_peptide		L. biglobosa	Lb_j154_P001378	1.83527	1.70494	0.950892	2.93783	GT31					N
L. maculans	Lema_P092140.1	1.62366	1.57474	0.912685	2.36182	CBM35	GH43				Signal_peptide		L. biglobosa	Lb_j154_P000789	1.15469	0.543336	0.271433	2.93412	GH28					Signal_peptide
L. maculans	Lema_P006900.1	2.5799	2.39835	1.87232	2.35051	GH5					Signal_peptide		L. biglobosa	Lb_j154_P005295	0.443044	0.608187	-0.435519	2.91852	PL3					Signal_peptide
L. maculans	Lema_P044470.1	1.79613	2.17124	1.10095	2.30932	AA9	CBM1				Signal_peptide		L. biglobosa	Lb_j154_P003437	1.60332	1.25311	0.727303	2.91006	GH45					Signal_peptide
L. maculans	Lema_P090150.1	1.92973	1.49821	1.24622	2.2706	GH109					N		L. biglobosa	Lb_j154_P003834	1.43575	1.02307	0.565966	2.88935	GH28					Signal_peptide
L. maculans	Lema_P035490.1	1.62763	1.72701	0.94691	2.26129	GH2					N		L. biglobosa	Lb_j154_P003730	1.51637	1.13546	0.646974	2.88809	CE10					Signal_peptide
L. maculans	Lema_P068820.1	1.40955	0.686987	0.7335	2.2458	CE8					Signal_peptide		L. biglobosa	Lb_j154_P009364	1.36603	1.43256	0.504902	2.8606	GH2					N
L. maculans	Lema_P013750.1	1.37554	0.777433	0.702504	2.23578	GT34					N		L. biglobosa	Lb_j154_P001919	1.20745	1.2845	0.35198	2.84181	GH92					Signal_peptide
L. maculans	Lema_P068460.1	0.120759	-0.465306	-0.551582	2.23347	GH3					Signal_peptide		L. biglobosa	Lb_j154_P001275	1.23628	0.921116	0.381708	2.83883	CBM18	CBM18				Signal_peptide
L. maculans	Lema_P040500.1	2.16319	2.11435	1.49607	2.21612	GH5					N		L. biglobosa	Lb_j154_P000254	2.70532	2.4555	1.85683	2.81863	GH3					N
L. maculans	Lema_P043540.1	1.3916	1.34725	0.724715	2.21535	CBM67	GH35				Signal_peptide		L. biglobosa	Lb_j154_P000253	2.70424	2.45513	1.85636	2.81658	GH3					Signal_peptide
L. maculans	Lema_P021440.1	1.4127	1.2727	0.760546	2.16639	GH105					Signal_peptide		L. biglobosa	Lb_j154_P002988	2.11956	1.78787	1.27639	2.80096	GH125					Signal_peptide
L. maculans	Lema_P003180.1	2.61217	2.78501	1.96481	2.15048	GH72					Signal_peptide		L. biglobosa	Lb_j154_P002552	2.02143	2.22827	1.18433	2.78076	GH109					N
L. maculans	Lema_P123710.1	2.19012	2.08998	1.54586	2.14018	GH125					N		L. biglobosa	Lb_j154_P011027	2.17986	1.93905	1.34622	2.76929	CE10					N
L. maculans	Lema_P088170.1	1.75296	2.15119	1.10983	2.13641	AA9					Signal_peptide		L. biglobosa	Lb_j154_P010990	2.09591	1.5733	1.27494	2.7272	GH3					Signal_peptide
L. maculans	Lema_P017220.1	2.65646	2.80941	2.0211	2.11062	GH3					N		L. biglobosa	Lb_j154_P004592	1.69091	1.28491	0.878109	2.70007	CE10					Signal_peptide
L. maculans	Lema_P101700.1	1.37119	1.855	0.741804	2.09077	GH6					Signal_peptide		L. biglobosa	Lb_j154_P010903	0.442519	-0.627585	-0.367962	2.69236	GT69					N
L. maculans	Lema_P092160.1	0.869224	0.480688	0.260865	2.02093	PL3					Signal_peptide		L. biglobosa	Lb_j154_P000442	2.66288	1.96755	1.86549	2.64886	GH5					Signal_peptide
L. maculans	Lema_P041540.1	2.73639	2.78591	2.13021	2.0137	CBM18	CBM18	CBM18			Signal_peptide		L. biglobosa	Lb_j154_P003901	1.79279	1.51377	0.996974	2.64364	GH31					N
L. maculans	Lema_P022150.1	1.46702	1.15684	0.869611	1.98456	GH18					N		L. biglobosa	Lb_j154_P005355	1.59671	1.6509	0.803432	2.63522	GH92					Signal_peptide
L. maculans	Lema_P034800.1	1.00566	0.449774	0.425405	1.92756	PL1					Signal_peptide		L. biglobosa	Lb_j154_P008874	1.64138	1.68356	0.854586	2.61368	CE1					N
L. maculans	Lema_P062890.1	0.455831	0.125049	-0.1196	1.91154	GH7					Signal_peptide		L. biglobosa	Lb_j154_P001518	1.49434	0.931801	0.710807	2.60283	GH13					N
L. maculans	Lema_P041170.1	1.6035	1.58947	1.03024	1.90432	CE2					Signal_peptide		L. biglobosa	Lb_j154_P006948	2.42082	1.75128	1.64065	2.59168	GH3					Signal_peptide
L. maculans	Lema_P056160.1	1.91609	1.23522	1.35557	1.86201	AA7					N		L. biglobosa	Lb_j154_P007970	1.45256	1.29781	0.6922	2.52587	PL4					Signal_peptide
L. maculans	Lema_P000480.1	2.10971	1.3848	1.5599	1.82641	GT8					N		L. biglobosa	Lb_j154_P001363	1.35609	0.985971	0.596765	2.52242	CBM46	GH5				Signal_peptide
L. maculans	Lema_P052680.1	1.84436	1.48145	1.29711	1.81792	AA7					Signal_peptide		L. biglobosa	Lb_j154_P000362	0.838085	0.526831	0.0815355	2.5132	CE3					Signal_peptide
L. maculans	Lema_P089840.1	2.92141	2.93015	2.38457	1.78335	CE5					Signal_peptide		L. biglobosa	Lb_j154_P000758	1.16032	1.27968	0.40502	2.50906	GH131					Signal_peptide
L. maculans	Lema_P083470.1	1.68796	1.48212	1.15177	1.7812	GH51					N		L. biglobosa	Lb_j154_P006325	1.63181	1.20469	0.882382	2.48955	GH35					Signal_peptide
L. maculans	Lema_P002370.1	0.0420839	-0.387665	-0.488511	1.7626	PL4					Signal_peptide		L. biglobosa	Lb_j154_P003984	2.12575	1.62013	1.37811	2.48362	GH5					Signal_peptide
L. maculans	Lema_P076460.1	2.06719	2.10223	1.54034	1.75014	CE10					Signal_peptide		L. biglobosa	Lb_j154_P000675	1.31385	1.17137	0.577184	2.44715	CE2					Signal_peptide
L. maculans	Lema_P074890.1	0.99851	1.26738	0.472913	1.746	PL3					Signal_peptide		L. biglobosa	Lb_j154_P005113	1.63735	1.34004	0.903078	2.43919	GH5					N
L. maculans	Lema_P025140.1	1.7978	1.77244	1.29047	1.68532	GH62					Signal_peptide		L. biglobosa	Lb_j154_P001440	2.28896	2.34855	1.55702	2.43146	GH109					Signal_peptide
L. maculans	Lema_P003940.1	2.17124	2.26619	1.67255	1.65659	CE1					Signal_peptide		L. biglobosa	Lb_j154_P009421	0.972212	0.598542	0.244123	2.41866	GH95					Signal_peptide
L. maculans	Lema_P028750.1	1.38213	1.268	0.887482	1.6432	CE10					N		L. biglobosa	Lb_j154_P003412	2.63814	2.27232	1.91114	2.41504	CE5					Signal_peptide
L. maculans	Lema_P095180.1	2.13082	2.06043	1.63648	1.64213	CE10					Signal_peptide		L. biglobosa	Lb_j154_P007487	1.26951	0.950151	0.550485	2.38856	GH36					Signal_peptide
L. maculans	Lema_P113650.1	2.51894	2.23164	2.02741	1.63285	CE1					N		L. biglobosa	Lb_j154_P004048	1.35004	0.998223	0.650019	2.32543	GH115	GH115				Signal_peptide
L. maculans	Lema_P019300.1	2.0749	1.468	1.58525	1.62659	GT32					N		L. biglobosa	Lb_j154_P009275	2.16136	1.75706	1.46375	2.3174	CE1					N
L. maculans	Lema_P079260.1	1.89157	1.84725	1.40361	1.62095	GT8					N		L. biglobosa	Lb_j154_P010572	1.51518	1.00006	0.818979	2.31271	CBM20	GH15				Signal_peptide
L. maculans	Lema_P069100.1	1.82057	1.46166	1.33922	1.59901	AA3					Signal_peptide		L. biglobosa	Lb_j154_P007522	2.04112	1.71361	1.34926	2.29832	GH109					N
L. maculans	Lema_P035630.1	1.26419	1.22846	0.784508	1.59346	CE10					N		L. biglobosa	Lb_j154_P000448	0.445831	-0.372436	-0.242964	2.28813	CE10					N
L. maculans	Lema_P102260.1	1.56703	1.58417	1.08938	1.58674	AA4					N		L. biglobosa	Lb_j154_P011005	2.57886	2.6989	1.89157	2.28314	GH109					N
L. maculans	Lema_P007610.1	1.29226	1.34965	0.816899	1.57911	AA9					N		L. biglobosa	Lb_j154_P007951	1.21618	0.572129	0.536006	2.25947	GT32					N
L. maculans	Lema_P069480.1	1.735	1.70133	1.26071	1.57555	CE10					Signal_peptide		L. biglobosa	Lb_j154_P003913	1.30675	0.863918	0.629123	2.25103	CBM20	GH13				Signal_peptide
L. maculans	Lema_P055660.1	1.83578	2.43227	1.36316	1.57003	AA1					Signal_peptide		L. biglobosa	Lb_j154_P003604	1.70019	1.40093	1.02922	2.22892	CE10					N
L. maculans	Lema_P078980.1	1.24295	1.37535	0.770717	1.56871	AA7					N		L. biglobosa	Lb_j154_P001740	2.75299	2.77462	2.08453	2.22057	CE1					N
L. maculans	Lema_P104780.1	1.48242	1.65801	1.02891	1.50655	CE1					N		L. biglobosa	Lb_j154_P005911	1.57474	1.25458	0.906958	2.21832	GH27					Signal_peptide
L. maculans	Lema_P024760.1	0.854586	0.757081	0.402826	1.50071	GH3					N		L. biglobosa	Lb_j154_P009351	1.11887	0.911697	0.453666	2.20976	GH67					N
L. maculans	Lema_P054990.1	2.13696	2.0146	1.68606	1.49788	GH105					Signal_peptide		L. biglobosa	Lb_j154_P009858	1.4223	1.7433	0.770969	2.16366	AA7					N
L. maculans	Lema_P015890.1	1.56049	1.20981	1.11136	1.49198	GH5					N		L. biglobosa	Lb_j154_P001355	1.01677	0.482578	0.366943	2.15869	AA9					N
L. maculans	Lema_P072390.1	1.60162	1.35762	1.15728	1.47607	GH36					Signal_peptide		L. biglobosa	Lb_j154_P001174	2.00145	2.00494	1.36756	2.10577	CE1					N
L. maculans	Lema_P020630.1	1.41164	1.25059	0.972136	1.46001	CE10					N		L. biglobosa	Lb_j154_P004384	1.60948	1.6522	0.982427	2.08301	CE1					Signal_peptide
L. maculans	Lema_P049820.1	2.05032	1.81677	1.61201	1.45604	CE4					N		L. biglobosa	Lb_j154_P010643	0.932557	1.14438	0.321654	2.02937	GT31					N
L. maculans	Lema_P068430.1	1.12086	0.923189	0.68336	1.45333	GH115	GH115				Signal_peptide		L. biglobosa	Lb_j154_P007959	2.50291	2.0211	1.89506	2.01926	GT3					N
L. maculans	Lema_P119610.1	-0.0286673	-0.370498	-0.465306	1.45048	GT2					N		L. biglobosa	Lb_j154_P006897	1.19336	0.703751	0.591877	1.99808	CE10					N
L. maculans	Lema_P043990.1	1.69735	0.910228	1.26351	1.4412	CE10					Signal_peptide		L. biglobosa	Lb_j154_P004278	1.87365	2.32838	1.27445	1.99047	GH109					N
L. maculans	Lema_P110390.1	1.6978	1.43146	1.26516	1.43719	GT31					N		L. biglobosa	Lb_j154_P010039	1.00428	0.584908	0.410957	1.97096	AA4					N
L. maculans	Lema_P004350.1	1.47894	1.37799	1.05001	1.42487	CE16					Signal_peptide		L. biglobosa	Lb_j154_P002938	1.52983	1.26596	0.937774	1.96676	GH5					N
L. maculans	Lema_P028030.1	2.02564	2.18526	1.59852	1.41885	GH18					N		L. biglobosa	Lb_j154_P008305	1.64298	1.66057	1.05871	1.94088	CE4					N
L. maculans	Lema_P050350.1	1.22532	1.68796	0.806082	1.39268	GH3					Signal_peptide		L. biglobosa	Lb_j154_P002379	2.03202	1.94243	1.45681	1.91082	GH109					N
L. maculans	Lema_P028520.1	2.25582	2.10666	1.84194	1.37486	GT66					N		L. biglobosa	Lb_j154_P003396	0.840745	0.815016	0.271157	1.89213	CE10					Signal_peptide
L. maculans	Lema_P012520.1	1.94796	2.00287	1.53685	1.36567	GT32					Signal_peptide		L. biglobosa	Lb_j154_P005759	1.22394	1.17488	0.658116	1.87961	AA9					Signal_peptide
L. maculans	Lema_P107970.1	1.8936	1.7433	1.49517	1.32358	CE14					N		L. biglobosa	Lb_j154_P008892	1.42092	1.18244	0.857553	1.87146	GH109					N
L. maculans	Lema_P015880.1	1.96329	1.85379	1.56486	1.32357	GH88					N		L. biglobosa	Lb_j154_P010591	2.18221	2.53344	1.61893	1.87118	AA2					Signal_peptide
L. maculans	Lema_P082580.1	1.76763	1.67311	1.37161	1.31555	GH31					N		L. biglobosa	Lb_j154_P003260	1.95804	1.87757	1.40398	1.84053	CBM1	PL1				Signal_peptide
L. maculans	Lema_P072440.1	1.5321	2.1272	1.14259	1.29394	GH47					Signal_peptide		L. biglobosa	Lb_j154_P002153	1.41829	1.4235	0.865114	1.83762	GH62					Signal_peptide
L. maculans	Lema_P118420.1	2.84417	2.77462	2.46194	1.26975	CE1					N		L. biglobosa	Lb_j154_P010622	0.950892	1.24176	0.399887	1.8304	CE15					Signal_peptide
L. maculans	Lema_P097100.1	1.87389	1.60779	1.49421	1.26126	GH92					Signal_peptide		L. biglobosa	Lb_j154_P004243	0.685506	0.227137	0.136656	1.82324	GH18					N
L. maculans	Lema_P060690.1	1.2202	1.42928	0.843652	1.25086	GH13					N		L. biglobosa	Lb_j154_P002134	1.7717	1.7065	1.22904	1.80268	CE10					N
L. maculans	Lema_P090660.1	1.54262	1.19172	1.16634	1.25	GH51					N		L. biglobosa	Lb_j154_P007713	1.93736	1.59495	1.40122	1.78102	GH2					N
L. maculans	Lema_P032300.1	1.26673	1.3932	0.891013	1.2481	GH5					N		L. biglobosa	Lb_j154_P008200	1.15565	1.15446	0.621111	1.77569	GH12					Signal_peptide
L. maculans	Lema_P066490.1	1.98095	1.86116	1.60611	1.24519	GH63					Signal_peptide		L. biglobosa	Lb_j154_P006567	1.24529	1.08306	0.71495	1.76176	GH16					Signal_peptide
L. maculans	Lema_P059920.1	1.78802	1.59126	1.43048	1.18772	GT90					N		L. biglobosa	Lb_j154_P009415	0.494761	0.388128	-0.0352913	1.7608	PL1					Signal_peptide
L. maculans	Lema_P066580.1	0.675614	0.290678	0.322745	1.17221	GH55					Signal_peptide		L. biglobosa	Lb_j154_P004776	2.31813	2.03414	1.79194	1.74794	PL1					Signal_peptide
L. maculans	Lema_P036340.1	2.28896	2.25775	1.93612	1.1721	GT62					N		L. biglobosa	Lb_j154_P000360	1.00413	0.650361	0.480399	1.73979	GH43					N
L. maculans	Lema_P083090.1	1.00514	1.26209	0.656391	1.15853	GH27					Signal_peptide		L. biglobosa	Lb_j154_P007457	1.64881	1.20732	1.13443	1.70875	AA7					Signal_peptide
L. maculans	Lema_P069870.1	0.618883	-0.148651	0.271157	1.15512	CE10					N		L. biglobosa	Lb_j154_P005693	1.36194	1.27253	0.865287	1.64985	GH5					N
L. maculans	Lema_P034180.1	2.06444	1.73047	1.72441	1.12956	GT4					N		L. biglobosa	Lb_j154_P009799	1.75512	1.33216	1.25944	1.64664	GH43					N
L. maculans	Lema_P071890.1	1.35351	0.949554	1.01828	1.11362	CE3					N		L. biglobosa	Lb_j154_P003069	1.01786	0.848263	0.530348	1.61949	CE10					Signal_peptide
L. maculans	Lema_P094300.1	2.67834	2.82965	2.34576	1.10482	GH32					N		L. biglobosa	Lb_j154_P001846	0.604372	-0.24456	0.117021	1.61894	GT8					N
L. maculans	Lema_P016720.1	2.06371	0.800851	1.73245	1.10042	AA7					N		L. biglobosa	Lb_j154_P007366	1.85711	1.78249	1.37554	1.59975	GH18					N
L. maculans	Lema_P049360.1	1.12025	0.476098	0.792855	1.08757	CE1					Signal_peptide		L. biglobosa	Lb_j154_P000871	2.59644	2.29191	2.1177	1.59032	AA3					Signal_peptide
L. maculans	Lema_P082240.1	1.3254	1.7508	1.00084	1.07819	CBM35	GH2				Signal_peptide		L. biglobosa	Lb_j154_P002505	1.60368	1.61456	1.13129	1.56925	AA7					N
L. maculans	Lema_P122530.1	3.10688	2.92665	2.78632	1.06488	AA3					N		L. biglobosa	Lb_j154_P005496	0.982081	0.766158	0.51103	1.5648	GH31					Signal_peptide
L. maculans	Lema_P007960.1	2.81254	2.80349	2.49351	1.05982	GH128					N		L. biglobosa	Lb_j154_P009522	2.31691	2.01062	1.84703	1.56093	AA3					N
L. maculans	Lema_P029900.1	1.16651	1.16591	0.850364	1.05023	GH12					Signal_peptide		L. biglobosa	Lb_j154_P009960	1.99458	1.74522	1.52517	1.55932	GH18					Signal_peptide
L. maculans	Lema_P122400.1	1.48809	1.3938	1.17225	1.0492	GT24					Signal_peptide		L. biglobosa	Lb_j154_P009482	2.06993	2.26914	1.6046	1.54578	AA8					Signal_peptide
L. maculans	Lema_P120740.1	1.86822	1.62072	1.55294	1.04732	CBM46	GH5				Signal_peptide		L. biglobosa	Lb_j154_P005513	2.32612	2.13204	1.86215	1.54127	CE5					Signal_peptide
L. maculans	Lema_P018480.1	1.8399	1.58485	1.52542	1.04468	CBM20	GH15				Signal_peptide		L. biglobosa	Lb_j154_P005518	2.09521	1.92687	1.63595	1.52565	GH16					N
L. maculans	Lema_P107790.1	1.45536	1.25335	1.14107	1.04404	CE10					N		L. biglobosa	Lb_j154_P005122	0.515068	0.439653	0.066505	1.49009	AA9					Signal_peptide
L. maculans	Lema_P016590.1	1.80399	1.70559	1.49332	1.03203	GT34					N		L. biglobosa	Lb_j154_P011013	1.40976	1.43676	0.961664	1.48856	GH16					Signal_peptide
L. maculans	Lema_P029020.1	2.02956	2.07879	1.7269	1.00542	GT39					N		L. biglobosa	Lb_j154_P003899	1.54818	1.20611	1.10054	1.48704	GH27					Signal_peptide
L. maculans	Lema_P078700.1	0.845886	1.06478	0.543709	1.00381	AA7					N		L. biglobosa	Lb_j154_P004869	0.744556	0.521669	0.30576	1.45765	GT8					N
L. maculans	Lema_P080670.1	1.97995	1.90963	1.68166	0.990921	GT62					N		L. biglobosa	Lb_j154_P000358	1.73897	1.90326	1.30315	1.44777	CBM50					N
L. maculans	Lema_P005520.1	1.9959	1.92899	1.69903	0.986183	GH43					N		L. biglobosa	Lb_j154_P002983	1.75778	1.38105	1.33107	1.4175	AA9					N
L. maculans	Lema_P090340.1	1.25008	1.56562	0.966744	0.941217	CE1					N		L. biglobosa	Lb_j154_P003020	1.16721	1.31703	0.742276	1.4116	GH18					N
L. maculans	Lema_P019460.1	2.55849	2.62916	2.28084	0.922317	CE10					N		L. biglobosa	Lb_j154_P000473	1.36668	0.968907	0.943287	1.40649	CE8					Signal_peptide
L. maculans	Lema_P118550.1	1.62299	1.40133	1.34759	0.914876	GT50					N		L. biglobosa	Lb_j154_P008310	0.649662	0.464425	0.227137	1.4036	GH28					Signal_peptide
L. maculans	Lema_P083070.1	1.47246	1.22068	1.20334	0.894012	GH31					N		L. biglobosa	Lb_j154_P001721	1.14662	0.976723	0.731647	1.37853	CBM35					Signal_peptide
L. maculans	Lema_P037040.1	1.07125	2.05159	0.803805	0.888424	GH7					Signal_peptide		L. biglobosa	Lb_j154_P001924	0.592629	0.631267	0.178108	1.37701	GH93					Signal_peptide
L. maculans	Lema_P109850.1	0.929841	0.712731	0.662554	0.887906	AA7					N		L. biglobosa	Lb_j154_P007070	2.16277	2.08619	1.74898	1.37457	GT20					N
L. maculans	Lema_P103930.1	1.91445	1.87591	1.65866	0.849702	GT2					N		L. biglobosa	Lb_j154_P002719	1.66824	1.32521	1.26638	1.33493	GH128					Signal_peptide
L. maculans	Lema_P107950.1	1.49294	1.56005	1.23819	0.846269	CE10					N		L. biglobosa	Lb_j154_P007404	1.40874	1.11387	1.00973	1.3255	GH38					N
L. maculans	Lema_P123390.1	1.31743	2.21274	1.06281	0.845839	AA8					Signal_peptide		L. biglobosa	Lb_j154_P006779	0.874554	1.02585	0.480688	1.3084	CE16					N
L. maculans	Lema_P110210.1	1.40568	1.23596	1.1552	0.832095	GH31					Signal_peptide		L. biglobosa	Lb_j154_P000982	2.0693	2.25253	1.68025	1.29241	CBM50					N
L. maculans	Lema_P069040.1	1.44521	1.13166	1.19487	0.831607	PL3					Signal_peptide		L. biglobosa	Lb_j154_P006223	1.47672	1.07253	1.08813	1.29085	CBM63					Signal_peptide
L. maculans	Lema_P098300.1	1.40176	1.35564	1.15653	0.81464	GH47					N		L. biglobosa	Lb_j154_P010044	1.88704	1.87862	1.49884	1.28958	GT20					N
L. maculans	Lema_P070390.1	0.465503	0.469613	0.222736	0.806455	CE1					Signal_peptide		L. biglobosa	Lb_j154_P009309	1.30682	0.999921	0.920798	1.28232	CBM1	GH10				Signal_peptide
L. maculans	Lema_P002890.1	1.92712	1.86317	1.69	0.787689	GH31					Signal_peptide		L. biglobosa	Lb_j154_P009347	2.13255	2.07313	1.74752	1.27903	CE10					Signal_peptide
L. maculans	Lema_P036480.1	1.69969	1.69324	1.46319	0.785633	GH125					Signal_peptide		L. biglobosa	Lb_j154_P007283	1.15062	1.18727	0.774372	1.24986	CE10					N
L. maculans	Lema_P028070.1	0.504902	0.423036	0.270723	0.777928	AA9					Signal_peptide		L. biglobosa	Lb_j154_P003509	1.81794	1.70636	1.44939	1.22428	AA7					Signal_peptide
L. maculans	Lema_P119020.1	2.18028	2.84611	1.94748	0.773344	CBM18	CBM18				Signal_peptide		L. biglobosa	Lb_j154_P006877	0.656391	0.738527	0.290141	1.21666	CBM18	CBM18	CBM18	CE4		Signal_peptide
L. maculans	Lema_P031230.1	1.32796	0.853179	1.09629	0.769608	CE1					N		L. biglobosa	Lb_j154_P006137	1.31823	0.93147	0.954304	1.20893	CBM67	GH35				Signal_peptide
L. maculans	Lema_P026440.1	3.14006	3.18599	2.91049	0.762632	GH128					Signal_peptide		L. biglobosa	Lb_j154_P004040	1.96561	2.20077	1.60243	1.20646	AA9					Signal_peptide
L. maculans	Lema_P025670.1	1.47225	1.41615	1.24884	0.742155	GT57	GT57				N		L. biglobosa	Lb_j154_P001733	1.32721	1.21005	0.964353	1.20538	CE10					N
L. maculans	Lema_P072600.1	1.88915	1.83578	1.67053	0.72624	GH109					N		L. biglobosa	Lb_j154_P007942	1.80107	1.602	1.44124	1.19535	CE1					N
L. maculans	Lema_P115920.1	1.49151	1.33448	1.27327	0.724968	CE10					Signal_peptide		L. biglobosa	Lb_j154_P010212	1.63315	1.28733	1.27456	1.19122	CE16					Signal_peptide
L. maculans	Lema_P054370.1	0.79266	0.863762	0.583632	0.694377	CE10					N		L. biglobosa	Lb_j154_P007966	0.7625	0.839012	0.409069	1.17407	CBM13					Signal_peptide
L. maculans	Lema_P082410.1	1.81041	1.66833	1.60623	0.678288	GH18					N		L. biglobosa	Lb_j154_P010658	1.77095	1.66926	1.42297	1.15597	CE10					N
L. maculans	Lema_P028290.1	1.91266	1.58975	1.70938	0.675256	GH38					N		L. biglobosa	Lb_j154_P004373	1.04701	0.704034	0.71009	1.11924	CE5					N
L. maculans	Lema_P110940.1	1.18468	1.39141	0.984	0.666644	CE10					N		L. biglobosa	Lb_j154_P003912	1.09499	0.844655	0.760088	1.11253	CBM20					N
L. maculans	Lema_P104490.1	2.11956	1.95231	1.925	0.64631	CE12					N		L. biglobosa	Lb_j154_P001812	2.73149	2.35868	2.40093	1.09809	GH5					Signal_peptide
L. maculans	Lema_P118490.1	1.54189	1.81251	1.35408	0.62389	GH3					Signal_peptide		L. biglobosa	Lb_j154_P004201	1.68107	1.86568	1.35446	1.08495	CBM19					Signal_peptide
L. maculans	Lema_P097610.1	2.23433	2.37714	2.04882	0.616248	GT48					N		L. biglobosa	Lb_j154_P005723	1.18217	0.99414	0.863575	1.05836	GH3					N
L. maculans	Lema_P012330.1	2.09371	2.08489	1.90849	0.615281	GH76					Signal_peptide		L. biglobosa	Lb_j154_P001387	1.05859	0.664559	0.740709	1.05598	AA3					N
L. maculans	Lema_P044620.1	1.93507	2.12575	1.75063	0.612667	GT34					N		L. biglobosa	Lb_j154_P000266	1.9191	1.90963	1.60386	1.0472	CE1					N
L. maculans	Lema_P097380.1	1.80614	2.53764	1.62206	0.611484	GH18					N		L. biglobosa	Lb_j154_P002948	1.6791	1.37514	1.37097	1.02357	GT1					N
L. maculans	Lema_P104980.1	1.89116	1.63096	1.70811	0.608084	GT69					N		L. biglobosa	Lb_j154_P004307	1.41787	1.34914	1.11003	1.02262	CE1					N
L. maculans	Lema_P106070.1	0.512242	0.176767	0.334279	0.59118	GH22					Signal_peptide		L. biglobosa	Lb_j154_P000542	0.98451	1.3036	0.683972	0.998365	AA7					N
L. maculans	Lema_P113170.1	0.849701	1.56579	0.673066	0.586769	CE5					N		L. biglobosa	Lb_j154_P001075	1.12373	0.764621	0.826013	0.988996	AA3					N
L. maculans	Lema_P080120.1	1.50848	1.56937	1.33296	0.583054	GT25					Signal_peptide		L. biglobosa	Lb_j154_P004854	1.65129	1.4473	1.3554	0.982946	CE16					Signal_peptide
L. maculans	Lema_P101880.1	1.3076	1.51496	1.13875	0.560915	CBM1	PL1				Signal_peptide		L. biglobosa	Lb_j154_P009152	1.67656	1.42401	1.38105	0.981668	CE12					N
L. maculans	Lema_P033580.1	2.32719	2.34664	2.16007	0.555183	GH17					Signal_peptide		L. biglobosa	Lb_j154_P000564	1.68876	1.2752	1.39685	0.969715	AA9					Signal_peptide
L. maculans	Lema_P108150.1	1.10743	1.2428	0.941151	0.552369	AA9					Signal_peptide		L. biglobosa	Lb_j154_P002973	1.67755	1.46829	1.38727	0.964281	GT8					N
L. maculans	Lema_P094960.1	1.79888	1.86056	1.63536	0.543217	CE1					N		L. biglobosa	Lb_j154_P000856	0.677541	0.621111	0.387837	0.962374	GT8					N
L. maculans	Lema_P100660.1	1.19871	1.4319	1.03527	0.54294	CE4					N		L. biglobosa	Lb_j154_P007041	1.16324	1.2137	0.877592	0.948917	GH43					Signal_peptide
L. maculans	Lema_P012710.1	0.917878	0.967436	0.755353	0.539898	GH78					N		L. biglobosa	Lb_j154_P004861	1.31323	1.36756	1.02931	0.943166	GH47					N
L. maculans	Lema_P082690.1	1.31299	1.71625	1.152	0.534796	AA10	CBM20				N		L. biglobosa	Lb_j154_P000849	1.33467	1.2118	1.05238	0.937744	AA3					Signal_peptide
L. maculans	Lema_P058290.1	0.0336149	0.12374	-0.126587	0.53218	CE5					Signal_peptide		L. biglobosa	Lb_j154_P003082	1.027	1.1864	0.748829	0.924055	CE10					N
L. maculans	Lema_P094130.1	1.49259	2.1002	1.33585	0.520688	GH17					Signal_peptide		L. biglobosa	Lb_j154_P006871	1.77141	1.58617	1.5066	0.879689	CBM18	CBM18	CBM18	CE4		N
L. maculans	Lema_P007030.1	0.76892	0.779175	0.613278	0.517033	CE4					N		L. biglobosa	Lb_j154_P006628	1.41802	1.42562	1.15635	0.869222	GH63					N
L. maculans	Lema_P004640.1	1.49567	1.64076	1.34101	0.513774	GT21					N		L. biglobosa	Lb_j154_P003236	2.11825	1.44161	1.8648	0.841933	CE10					N
L. maculans	Lema_P032330.1	0.795221	0.674271	0.641172	0.511739	GT8					N		L. biglobosa	Lb_j154_P001161	0.681346	0.770969	0.430405	0.833607	AA5					N
L. maculans	Lema_P057560.1	1.59886	1.79514	1.44917	0.497258	CE16					Signal_peptide		L. biglobosa	Lb_j154_P001162	0.681511	0.77123	0.430656	0.833323	AA5					Signal_peptide
L. maculans	Lema_P057480.1	1.30825	1.50163	1.16146	0.487605	GH47					N		L. biglobosa	Lb_j154_P008231	1.51796	1.29883	1.26985	0.824194	CE10					N
L. maculans	Lema_P065220.1	2.19213	2.5579	2.04557	0.486862	GH109					N		L. biglobosa	Lb_j154_P008096	1.46179	1.6084	1.21474	0.820692	GT8					N
L. maculans	Lema_P034010.1	1.20958	1.42651	1.06421	0.482913	CE3					Signal_peptide		L. biglobosa	Lb_j154_P009892	2.25754	1.78696	2.01062	0.820262	CE10					N
L. maculans	Lema_P111910.1	0.401691	0.162285	0.260176	0.470102	GH93					Signal_peptide		L. biglobosa	Lb_j154_P008525	2.11905	2.05314	1.87278	0.818094	GH18					N
L. maculans	Lema_P097780.1	1.71089	1.57875	1.57363	0.455953	GH47					N		L. biglobosa	Lb_j154_P007199	1.80384	1.96697	1.56144	0.805231	CE1					N
L. maculans	Lema_P089150.1	1.07291	0.952013	0.938466	0.446613	GT4					N		L. biglobosa	Lb_j154_P002468	0.445948	0.0327374	0.205336	0.799293	AA9					Signal_peptide
L. maculans	Lema_P046400.1	0.587589	0.990624	0.458964	0.427283	GH12					Signal_peptide		L. biglobosa	Lb_j154_P009618	1.38876	1.20689	1.15386	0.780302	GH43					N
L. maculans	Lema_P118890.1	1.34109	1.28896	1.22326	0.391413	CE10					N		L. biglobosa	Lb_j154_P007996	1.519	1.51749	1.28542	0.77592	GT21					Signal_peptide
L. maculans	Lema_P034150.1	1.95165	1.45681	1.83478	0.388243	CE4					N		L. biglobosa	Lb_j154_P000647	0.93288	1.03089	0.701074	0.770041	GH128					Signal_peptide
L. maculans	Lema_P024060.1	1.53026	1.63151	1.41373	0.387111	GT2					N		L. biglobosa	Lb_j154_P003317	2.26553	2.31982	2.03879	0.753213	GT48					N
L. maculans	Lema_P081660.1	1.64318	1.66196	1.52972	0.3769	GH27					Signal_peptide		L. biglobosa	Lb_j154_P004399	0.547699	0.482835	0.323144	0.745957	CE5					Signal_peptide
L. maculans	Lema_P106110.1	2.75995	2.85464	2.64924	0.367777	AA2	AA2				N		L. biglobosa	Lb_j154_P000402	0.831009	1.26938	0.608784	0.738217	GH114					N
L. maculans	Lema_P081360.1	1.30908	1.79888	1.20745	0.337615	GH109					N		L. biglobosa	Lb_j154_P009426	0.960061	0.734762	0.741176	0.727118	GH45					Signal_peptide
L. maculans	Lema_P027920.1	1.77443	1.63015	1.67382	0.334244	CE10					N		L. biglobosa	Lb_j154_P000944	1.14682	1.42143	0.930069	0.720015	GH131					Signal_peptide
L. maculans	Lema_P040470.1	1.08644	1.17656	0.988991	0.323722	GH5					Signal_peptide		L. biglobosa	Lb_j154_P003316	2.74996	2.9048	2.53764	0.705302	CBM43	GH72				Signal_peptide
L. maculans	Lema_P078220.1	1.60887	1.68322	1.51461	0.313119	GT31					N		L. biglobosa	Lb_j154_P004457	0.94858	0.958904	0.737843	0.700052	GH31					Signal_peptide
L. maculans	Lema_P090700.1	1.93926	1.97076	1.84534	0.311973	GH16					Signal_peptide		L. biglobosa	Lb_j154_P003692	1.78466	1.24529	1.57568	0.694224	CE16					Signal_peptide
L. maculans	Lema_P036320.1	2.21324	2.52107	2.1194	0.311727	GH72					Signal_peptide		L. biglobosa	Lb_j154_P002711	1.47975	1.05815	1.27095	0.693619	CE1					N
L. maculans	Lema_P064520.1	1.36713	1.394	1.27494	0.306276	GH47					N		L. biglobosa	Lb_j154_P001423	1.91845	2.05814	1.71415	0.678672	AA7					N
L. maculans	Lema_P103130.1	0.37402	0.205336	0.288487	0.284135	GH43					N		L. biglobosa	Lb_j154_P000698	0.672975	0.594752	0.472913	0.66459	GH115					N
L. maculans	Lema_P075120.1	2.3596	2.27799	2.2741	0.284013	GT2					N		L. biglobosa	Lb_j154_P005415	2.01023	2.20372	1.81884	0.635781	GH79					N
L. maculans	Lema_P088650.1	1.32587	2.05543	1.24188	0.279021	GH55					N		L. biglobosa	Lb_j154_P003409	0.443109	0.662155	0.259128	0.611172	AA3					Signal_peptide
L. maculans	Lema_P044100.1	1.87803	1.94494	1.79586	0.272948	CE1					Signal_peptide		L. biglobosa	Lb_j154_P004235	1.63254	1.75377	1.44886	0.610158	GT32					Signal_peptide
L. maculans	Lema_P070540.1	1.99493	1.95057	1.91299	0.272212	GT32					N		L. biglobosa	Lb_j154_P004212	1.80778	1.57061	1.63458	0.575374	CE10					N
L. maculans	Lema_P048430.1	1.63151	1.14412	1.5503	0.269792	GT22					N		L. biglobosa	Lb_j154_P003392	2.09742	1.95815	1.92586	0.569901	GH43					N
L. maculans	Lema_P023470.1	1.31309	1.12666	1.23224	0.268587	GT71					N		L. biglobosa	Lb_j154_P006039	1.27095	1.22448	1.09969	0.568907	CE10					N
L. maculans	Lema_P043880.1	0.428696	0.0564525	0.354274	0.247225	CE5					Signal_peptide		L. biglobosa	Lb_j154_P010199	1.7446	1.91629	1.57585	0.560597	AA4					N
L. maculans	Lema_P000980.1	1.30884	1.34474	1.23865	0.233169	GH2					N		L. biglobosa	Lb_j154_P002953	0.785651	1.01464	0.620175	0.5497	CE3					Signal_peptide
L. maculans	Lema_P096570.1	1.56226	1.36935	1.49506	0.223236	GT8					N		L. biglobosa	Lb_j154_P002803	2.54067	2.61707	2.37529	0.549365	CE5					Signal_peptide
L. maculans	Lema_P059880.1	1.23522	1.32721	1.17317	0.206114	GH131					Signal_peptide		L. biglobosa	Lb_j154_P005830	0.811767	0.500081	0.646536	0.548886	GH76					N
L. maculans	Lema_P012350.1	1.8456	1.72375	1.7882	0.190674	CE10					N		L. biglobosa	Lb_j154_P000337	1.37799	1.26849	1.21637	0.536899	GH132					Signal_peptide
L. maculans	Lema_P031870.1	1.65179	2.11169	1.59703	0.18189	GH16					Signal_peptide		L. biglobosa	Lb_j154_P003470	2.81005	3.07278	2.6485	0.536652	AA9					Signal_peptide
L. maculans	Lema_P042680.1	1.61761	1.92355	1.56393	0.178341	GH63					N		L. biglobosa	Lb_j154_P005141	0.770717	0.922842	0.619281	0.503062	GT25					N
L. maculans	Lema_P023340.1	2.52475	3.08185	2.47218	0.174627	AA9					Signal_peptide		L. biglobosa	Lb_j154_P002408	0.919274	1.05223	0.774217	0.481871	GT24					N
L. maculans	Lema_P086410.1	1.62111	1.41334	1.57425	0.15567	GT31					N		L. biglobosa	Lb_j154_P003591	0.397241	-0.389542	0.252751	0.479985	CE10					Signal_peptide
L. maculans	Lema_P072820.1	1.698	1.70085	1.65309	0.149196	CE4					Signal_peptide		L. biglobosa	Lb_j154_P004784	0.382032	0.384771	0.238003	0.478454	PL1					Signal_peptide
L. maculans	Lema_P048930.1	1.6509	1.40333	1.60705	0.145657	GT4					N		L. biglobosa	Lb_j154_P003012	1.8748	1.77531	1.73113	0.477294	CE1					N
L. maculans	Lema_P091100.1	1.89062	2.07466	1.84719	0.144272	AA7					N		L. biglobosa	Lb_j154_P000187	1.46319	1.4423	1.32469	0.460081	GT90					N
L. maculans	Lema_P049300.1	1.72475	1.97597	1.68549	0.13042	GT62					N		L. biglobosa	Lb_j154_P006281	2.16403	2.07669	2.02664	0.456409	CBM48	GH13				N
L. maculans	Lema_P113010.1	0.420576	0.989174	0.384179	0.120908	AA3					Signal_peptide		L. biglobosa	Lb_j154_P004720	1.33254	1.32469	1.19627	0.452689	CE10					N
L. maculans	Lema_P083680.1	0.769732	0.17528	0.734762	0.116167	CBM18	CBM18				Signal_peptide		L. biglobosa	Lb_j154_P004237	1.98236	1.86421	1.84664	0.450841	GT54					Signal_peptide
L. maculans	Lema_P080810.1	2.95422	3.22753	2.91981	0.114306	GH72					Signal_peptide		L. biglobosa	Lb_j154_P005318	1.30274	1.18272	1.16891	0.444563	GT33					N
L. maculans	Lema_P031370.1	1.38811	1.5255	1.35397	0.113411	GT33					N		L. biglobosa	Lb_j154_P001693	2.3203	2.23408	2.18735	0.441643	GT20					N
L. maculans	Lema_P013960.1	1.15121	0.912183	1.11781	0.110974	GT71					N		L. biglobosa	Lb_j154_P010221	1.47787	1.45507	1.34511	0.441009	GH63					Signal_peptide
L. maculans	Lema_P042720.1	2.03317	2.16675	2.00217	0.102994	GH76					N		L. biglobosa	Lb_j154_P003360	1.37139	1.36053	1.2415	0.431474	GT57	GT57				N
L. maculans	Lema_P034990.1	1.86799	1.80872	1.84001	0.0929566	GT15					Signal_peptide		L. biglobosa	Lb_j154_P009838	1.60083	1.72449	1.47272	0.425575	CE14					Signal_peptide
L. maculans	Lema_P017070.1	1.77678	1.83394	1.75101	0.0856057	CE1					N		L. biglobosa	Lb_j154_P006594	1.26596	1.23973	1.13975	0.419247	GT22					Signal_peptide
L. maculans	Lema_P120630.1	0.936432	0.777259	0.911697	0.0821696	AA9					N		L. biglobosa	Lb_j154_P003966	2.22283	2.28136	2.09728	0.417077	GT34					N
L. maculans	Lema_P080700.1	1.76932	1.78305	1.74942	0.0661071	GH132					N		L. biglobosa	Lb_j154_P005597	0.7335	0.745348	0.609322	0.412508	AA5					Signal_peptide
L. maculans	Lema_P015260.1	0.91798	1.09544	0.899122	0.0626466	CE10					N		L. biglobosa	Lb_j154_P003593	0.982427	1.21898	0.858703	0.411002	CE10					N
L. maculans	Lema_P009980.1	2.19581	2.32987	2.17874	0.0567037	CE1					N		L. biglobosa	Lb_j154_P007176	0.934545	0.908593	0.817916	0.387431	PL1					Signal_peptide
L. maculans	Lema_P020650.1	0.648582	0.644598	0.640572	0.0266079	AA5					Signal_peptide		L. biglobosa	Lb_j154_P006488	1.5561	1.3938	1.4433	0.374715	GT23					N
L. maculans	Lema_P072100.1	2.11685	1.92453	2.11512	0.00576236	GT8					N		L. biglobosa	Lb_j154_P008954	1.48694	0.982427	1.37624	0.367728	GT1					N
L. maculans	Lema_P004110.1	2.02259	2.20456	2.02908	-0.0215771	AA4					N		L. biglobosa	Lb_j154_P001252	2.33571	2.33911	2.22584	0.364984	CE1					N
L. maculans	Lema_P038130.1	1.34571	1.19275	1.35733	-0.0386071	AA3					N		L. biglobosa	Lb_j154_P005433	1.7266	1.52329	1.61761	0.36205	CBM43	GH72				Signal_peptide
L. maculans	Lema_P094580.1	1.47593	1.19075	1.4987	-0.0756634	GT90					N		L. biglobosa	Lb_j154_P002130	0.99384	0.800675	0.887258	0.354057	AA9					Signal_peptide
L. maculans	Lema_P102800.1	1.82206	1.6949	1.84905	-0.0896703	GH2					N		L. biglobosa	Lb_j154_P001651	2.24174	1.65674	2.13696	0.348051	GH37					Signal_peptide
L. maculans	Lema_P057160.1	1.37984	1.63406	1.40704	-0.0903638	GH47					N		L. biglobosa	Lb_j154_P000127	1.51749	1.61371	1.41416	0.343253	GT90					N
L. maculans	Lema_P066720.1	2.10303	2.17019	2.13741	-0.114203	CBM48	GH13				N		L. biglobosa	Lb_j154_P009478	1.75907	1.46436	1.65584	0.342948	AA3					N
L. maculans	Lema_P024570.1	1.8101	1.84768	1.84545	-0.11746	GT34					Signal_peptide		L. biglobosa	Lb_j154_P009175	1.03486	1.29198	0.938746	0.319276	GT4					N
L. maculans	Lema_P089400.1	0.669782	0.727137	0.70576	-0.119516	AA3					Signal_peptide		L. biglobosa	Lb_j154_P001250	3.17271	3.35871	3.07877	0.312041	CBM18	CBM18	CBM18			Signal_peptide
L. maculans	Lema_P118320.1	0.967715	1.2648	1.00395	-0.120365	CE10					N		L. biglobosa	Lb_j154_P001751	1.1671	1.31373	1.07323	0.311855	GT50					N
L. maculans	Lema_P055860.1	0.693795	0.43333	0.730425	-0.121681	CBM19					Signal_peptide		L. biglobosa	Lb_j154_P000022	0.512134	0.491282	0.426115	0.285748	GH10					Signal_peptide
L. maculans	Lema_P070320.1	0.538074	0.781696	0.579835	-0.138727	GH81					N		L. biglobosa	Lb_j154_P003072	1.81286	1.88499	1.72824	0.281099	GT2					N
L. maculans	Lema_P013070.1	1.58309	1.45973	1.62499	-0.139197	CE1					N		L. biglobosa	Lb_j154_P003986	1.04499	0.756223	0.962369	0.274474	GT8					N
L. maculans	Lema_P046550.1	1.02347	1.16053	1.0654	-0.139289	GT59					N		L. biglobosa	Lb_j154_P010121	0.923028	1.16697	0.840641	0.273682	CBM13					Signal_peptide
L. maculans	Lema_P004710.1	2.01593	2.2966	2.06043	-0.147827	GT15					N		L. biglobosa	Lb_j154_P008512	0.873853	1.07977	0.79458	0.263341	CE10					Signal_peptide
L. maculans	Lema_P051540.1	0.707703	1.15565	0.758475	-0.168659	GT25					N		L. biglobosa	Lb_j154_P004033	1.3303	1.72597	1.25342	0.25539	GH125					Signal_peptide
L. maculans	Lema_P049110.1	0.877985	1.12593	0.930658	-0.174975	CE4					Signal_peptide		L. biglobosa	Lb_j154_P010958	1.22013	1.5514	1.14615	0.245746	GH17					Signal_peptide
L. maculans	Lema_P079500.1	0.747117	1.04899	0.800675	-0.177917	GH31					N		L. biglobosa	Lb_j154_P006044	0.511639	0.814237	0.441707	0.23231	GT69					N
L. maculans	Lema_P033520.1	1.76518	1.81276	1.82966	-0.214182	CBM43	GH72				Signal_peptide		L. biglobosa	Lb_j154_P005023	1.85325	2.04098	1.78524	0.225916	GT28					N
L. maculans	Lema_P067840.1	1.47272	1.56049	1.54122	-0.227544	GH47					Signal_peptide		L. biglobosa	Lb_j154_P003561	3.02373	2.74695	2.95689	0.222037	AA2	AA2				N
L. maculans	Lema_P073370.1	1.06708	1.20451	1.1403	-0.24323	CE10					N		L. biglobosa	Lb_j154_P009320	2.31017	2.2499	2.24834	0.205385	GH16					Signal_peptide
L. maculans	Lema_P026030.1	1.8995	1.62545	1.97463	-0.249579	CE10					N		L. biglobosa	Lb_j154_P004260	0.698911	0.412042	0.637478	0.204076	GH76					Signal_peptide
L. maculans	Lema_P029550.1	1.49089	1.49196	1.56629	-0.250476	CE10					N		L. biglobosa	Lb_j154_P009805	0.509802	-0.30851	0.453318	0.187638	AA9					N
L. maculans	Lema_P011670.1	1.01973	1.03564	1.09544	-0.251481	GT90					N		L. biglobosa	Lb_j154_P006095	1.5514	1.53729	1.49517	0.186794	AA9					Signal_peptide
L. maculans	Lema_P013260.1	0.841709	0.83124	0.917417	-0.251497	AA9					N		L. biglobosa	Lb_j154_P003534	0.71329	0.716315	0.658408	0.182312	GH131					Signal_peptide
L. maculans	Lema_P026010.1	0.914923	1.09654	0.992831	-0.258804	GT22					Signal_peptide		L. biglobosa	Lb_j154_P006870	1.85943	2.22604	1.80537	0.179577	AA7	CBM18	CBM18			Signal_peptide
L. maculans	Lema_P106450.1	1.13843	1.20817	1.2181	-0.264653	GT57					N		L. biglobosa	Lb_j154_P008965	1.46561	1.63536	1.41334	0.173625	CE4					N
L. maculans	Lema_P093790.1	2.31557	2.36589	2.39555	-0.26567	CBM18	CBM18	CBM18	CE4		Signal_peptide		L. biglobosa	Lb_j154_P010515	1.65756	1.72853	1.60599	0.171326	GT58					N
L. maculans	Lema_P013510.1	0.855414	0.887482	0.936509	-0.26939	GH93					Signal_peptide		L. biglobosa	Lb_j154_P008999	1.42601	1.2736	1.37605	0.16595	GT22					N
L. maculans	Lema_P101030.1	0.37647	0.249931	0.458326	-0.271918	AA2					Signal_peptide		L. biglobosa	Lb_j154_P001865	2.87838	2.99798	2.83678	0.138188	AA6					N
L. maculans	Lema_P096580.1	2.10518	1.6896	2.18735	-0.272959	GH20					Signal_peptide		L. biglobosa	Lb_j154_P005434	1.75761	1.5299	1.72124	0.12081	CE10					N
L. maculans	Lema_P089590.1	1.52567	1.83315	1.6084	-0.274821	GH5					N		L. biglobosa	Lb_j154_P000867	0.890505	0.795477	0.856699	0.112301	AA3					N
L. maculans	Lema_P111020.1	1.38849	1.67771	1.47196	-0.277284	CE10					N		L. biglobosa	Lb_j154_P006696	1.26223	1.27327	1.23486	0.0909	CE10					N
L. maculans	Lema_P017840.1	1.05916	1.14165	1.14591	-0.288186	GT1					N		L. biglobosa	Lb_j154_P003212	2.41338	2.52107	2.38623	0.090211	GT2					N
L. maculans	Lema_P001330.1	1.06301	1.23881	1.16736	-0.34665	CE1					N		L. biglobosa	Lb_j154_P000965	1.0889	1.21658	1.06281	0.0866643	AA9					Signal_peptide
L. maculans	Lema_P025400.1	0.800137	0.932167	0.907124	-0.355401	CBM50	CBM50				Signal_peptide		L. biglobosa	Lb_j154_P001802	0.745774	0.577562	0.719721	0.0865492	GH6					Signal_peptide
L. maculans	Lema_P036390.1	2.35686	2.75078	2.46421	-0.35661	AA9					N		L. biglobosa	Lb_j154_P002523	1.25944	1.17477	1.23793	0.0714319	GT76					Signal_peptide
L. maculans	Lema_P074250.1	1.88929	1.73518	2.00295	-0.377553	CE9					N		L. biglobosa	Lb_j154_P005636	1.38611	1.31884	1.36804	0.060017	GT90					N
L. maculans	Lema_P069700.1	0.26775	1.07164	0.387285	-0.397087	GT55					N		L. biglobosa	Lb_j154_P003477	1.79127	1.25321	1.77825	0.0432597	CE10					N
L. maculans	Lema_P096630.1	0.686987	0.678588	0.80816	-0.402529	AA9	CBM1				Signal_peptide		L. biglobosa	Lb_j154_P003592	1.4127	1.57751	1.40073	0.0397337	GT32					N
L. maculans	Lema_P007350.1	1.5008	1.63991	1.62228	-0.40353	GH43					Signal_peptide		L. biglobosa	Lb_j154_P002870	1.47371	1.33922	1.46233	0.0377977	CE10					Signal_peptide
L. maculans	Lema_P009530.1	1.72202	1.70824	1.84574	-0.410992	CE10					N		L. biglobosa	Lb_j154_P006163	1.47456	1.47214	1.46524	0.030957	AA7					N
L. maculans	Lema_P031280.1	1.77353	1.97047	1.89908	-0.417061	GH17					N		L. biglobosa	Lb_j154_P001061	1.06866	1.41416	1.0654	0.0108336	GH16					Signal_peptide
L. maculans	Lema_P089510.1	1.52794	2.0167	1.65679	-0.42804	GT31					N		L. biglobosa	Lb_j154_P007531	2.47064	2.42027	2.46898	0.00549744	CE4					Signal_peptide
L. maculans	Lema_P041700.1	1.69767	2.18735	1.83494	-0.455992	CE9					N		L. biglobosa	Lb_j154_P004530	0.995922	0.484952	1.00171	-0.0192255	AA3					Signal_peptide
L. maculans	Lema_P025420.1	0.0529653	0.605697	0.191104	-0.458886	CBM18	CBM18	GH18			Signal_peptide		L. biglobosa	Lb_j154_P004172	1.17291	1.27027	1.17901	-0.0202736	GT25					N
L. maculans	Lema_P089560.1	2.19795	1.99192	2.33967	-0.470796	GH45					Signal_peptide		L. biglobosa	Lb_j154_P009504	1.88795	1.94535	1.89436	-0.0212971	GH17					N
L. maculans	Lema_P062950.1	1.94561	2.19548	2.0885	-0.474653	GT23					N		L. biglobosa	Lb_j154_P005094	0.864049	1.20511	0.871579	-0.0250166	CE3					N
L. maculans	Lema_P018790.1	1.12752	1.35609	1.27181	-0.479331	GH31					N		L. biglobosa	Lb_j154_P004818	1.18433	0.883691	1.19853	-0.0471536	GH94					N
L. maculans	Lema_P010290.1	1.11965	1.10311	1.26673	-0.488595	AA9					Signal_peptide		L. biglobosa	Lb_j154_P004210	2.03879	2.20176	2.05511	-0.0542264	GH76					Signal_peptide
L. maculans	Lema_P013890.1	2.11038	2.26732	2.26	-0.497023	GT3					N		L. biglobosa	Lb_j154_P005203	1.54943	1.71896	1.56693	-0.0581371	GT8					N
L. maculans	Lema_P103810.1	0.811767	1.21435	0.963024	-0.502465	CE10					N		L. biglobosa	Lb_j154_P001972	1.22707	0.668508	1.24579	-0.0621535	GH16					N
L. maculans	Lema_P103230.1	1.3386	1.84313	1.49066	-0.505146	CE10					N		L. biglobosa	Lb_j154_P010802	1.88183	1.8298	1.90105	-0.063863	GT34					Signal_peptide
L. maculans	Lema_P114720.1	1.80624	1.95815	1.95854	-0.505941	GT39					N		L. biglobosa	Lb_j154_P001793	2.91049	2.85635	2.9319	-0.0711289	AA5	CBM18	CBM18			Signal_peptide
L. maculans	Lema_P121830.1	0.829881	1.02307	0.985971	-0.51852	GH43					Signal_peptide		L. biglobosa	Lb_j154_P004838	1.78567	1.82034	1.81286	-0.0903364	CE10					N
L. maculans	Lema_P039090.1	1.88435	2.35609	2.04572	-0.536057	GH76					Signal_peptide		L. biglobosa	Lb_j154_P002228	0.959883	0.98451	0.987804	-0.0927519	GH3					N
L. maculans	Lema_P031510.1	1.21898	1.18175	1.38105	-0.538385	CE10					N		L. biglobosa	Lb_j154_P005430	2.50988	2.62179	2.53968	-0.0989846	GH17					Signal_peptide
L. maculans	Lema_P088410.1	1.95617	2.24533	2.11825	-0.538391	AA7					N		L. biglobosa	Lb_j154_P001540	2.21498	2.45167	2.25152	-0.121383	GT15					N
L. maculans	Lema_P087180.1	1.66824	1.75602	1.83119	-0.541328	GH2					Signal_peptide		L. biglobosa	Lb_j154_P009313	2.11125	1.67138	2.15149	-0.133666	GH51					N
L. maculans	Lema_P042980.1	1.0407	1.28462	1.20652	-0.550863	PL4					N		L. biglobosa	Lb_j154_P000623	1.38747	1.56937	1.42984	-0.140765	GT22					N
L. maculans	Lema_P020520.1	1.0418	1.50672	1.21379	-0.571355	CE1					N		L. biglobosa	Lb_j154_P008095	1.21854	1.00791	1.26152	-0.142763	GH20					Signal_peptide
L. maculans	Lema_P122130.1	1.1219	1.15386	1.29533	-0.576126	GT22					Signal_peptide		L. biglobosa	Lb_j154_P009067	1.72037	1.94851	1.7653	-0.149261	AA2					N
L. maculans	Lema_P027450.1	2.06622	1.86501	2.25289	-0.6201	GH17					N		L. biglobosa	Lb_j154_P001561	1.13426	1.2236	1.18765	-0.177349	AA3					N
L. maculans	Lema_P007000.1	1.86154	2.38027	2.05182	-0.632118	GT20					N		L. biglobosa	Lb_j154_P002496	2.09113	2.11254	2.14457	-0.177518	AA2					Signal_peptide
L. maculans	Lema_P115720.1	0.725027	0.946594	0.916657	-0.63658	GT69					N		L. biglobosa	Lb_j154_P009003	0.798515	0.388731	0.853413	-0.182366	GH92					N
L. maculans	Lema_P120450.1	1.1792	1.38227	1.37359	-0.645748	GT90					N		L. biglobosa	Lb_j154_P002115	1.62628	1.26858	1.68362	-0.190483	CE1					N
L. maculans	Lema_P066080.1	1.90849	1.99559	2.10429	-0.65041	GT39					N		L. biglobosa	Lb_j154_P006919	1.41926	1.45022	1.47865	-0.197304	GH74	GH74	GH74	GH74		Signal_peptide
L. maculans	Lema_P001280.1	0.24134	0.538074	0.440768	-0.662485	GT2					N		L. biglobosa	Lb_j154_P007949	1.05399	0.966464	1.11454	-0.201145	GT8					Signal_peptide
L. maculans	Lema_P073260.1	0.169508	0.387548	0.373639	-0.678109	GH127					Signal_peptide		L. biglobosa	Lb_j154_P001975	0.895341	0.856031	0.967436	-0.239497	AA7					N
L. maculans	Lema_P071600.1	1.92215	2.25607	2.12671	-0.679509	CE10					N		L. biglobosa	Lb_j154_P003178	1.8764	1.93621	1.9528	-0.253788	GT62					N
L. maculans	Lema_P086460.1	0.00153656	0.105874	0.206456	-0.680727	GH128					Signal_peptide		L. biglobosa	Lb_j154_P009010	1.37286	1.44115	1.45011	-0.256636	GT62					N
L. maculans	Lema_P041570.1	2.04882	2.13696	2.25388	-0.68121	CE1					N		L. biglobosa	Lb_j154_P009409	1.80537	2.09882	1.88435	-0.262388	GT15					Signal_peptide
L. maculans	Lema_P003000.1	1.08786	1.41691	1.29959	-0.703358	GH92					Signal_peptide		L. biglobosa	Lb_j154_P000334	1.91381	2.1417	1.99552	-0.271435	GT62					N
L. maculans	Lema_P111900.1	0.146931	0.124448	0.359967	-0.70769	CE1					Signal_peptide		L. biglobosa	Lb_j154_P000329	1.99615	2.11539	2.08283	-0.28796	GT15					N
L. maculans	Lema_P098810.1	0.7533	0.724356	0.966464	-0.708116	AA2					N		L. biglobosa	Lb_j154_P003046	0.984205	0.527219	1.07098	-0.288269	GH16					Signal_peptide
L. maculans	Lema_P110920.1	1.85943	1.9569	2.07466	-0.714979	GT32					N		L. biglobosa	Lb_j154_P000330	1.99623	2.11554	2.08302	-0.288297	GT15					N
L. maculans	Lema_P120230.1	0.552707	1.0519	0.770298	-0.722822	AA9					Signal_peptide		L. biglobosa	Lb_j154_P006552	3.46154	3.45286	3.54996	-0.293745	GH128					Signal_peptide
L. maculans	Lema_P121320.1	0.911967	1.18789	1.13085	-0.727112	GT76					Signal_peptide		L. biglobosa	Lb_j154_P005208	0.988216	0.98128	1.08173	-0.310645	CE10					Signal_peptide
L. maculans	Lema_P104440.1	1.2072	1.28406	1.43025	-0.740966	CE3					Signal_peptide		L. biglobosa	Lb_j154_P001685	1.42595	1.31063	1.51956	-0.310979	GH20					Signal_peptide
L. maculans	Lema_P027000.1	1.50764	1.58189	1.73197	-0.745203	GT34					Signal_peptide		L. biglobosa	Lb_j154_P009288	1.81657	1.31743	1.91025	-0.311186	GH2					N
L. maculans	Lema_P021230.1	1.46976	1.37858	1.69651	-0.753268	GT32					N		L. biglobosa	Lb_j154_P004122	1.79309	1.67706	1.89733	-0.346301	GH76					Signal_peptide
L. maculans	Lema_P028990.1	1.27068	1.48454	1.49899	-0.758447	GH74	GH74				N		L. biglobosa	Lb_j154_P001845	0.63916	0.113778	0.746643	-0.357051	GT8					N
L. maculans	Lema_P032760.1	1.26558	1.41041	1.49788	-0.771695	CE10					N		L. biglobosa	Lb_j154_P008461	1.24161	1.21356	1.35397	-0.373232	CE9					N
L. maculans	Lema_P114160.1	1.65021	1.94944	1.88596	-0.783157	GH43					N		L. biglobosa	Lb_j154_P009473	1.07744	0.494247	1.19226	-0.381435	AA7					Signal_peptide
L. maculans	Lema_P011370.1	1.48909	1.68858	1.7256	-0.785673	CE1					N		L. biglobosa	Lb_j154_P005001	2.02376	1.96307	2.14006	-0.386352	CE10					N
L. maculans	Lema_P107490.1	2.02788	2.21852	2.26666	-0.793219	GH16					Signal_peptide		L. biglobosa	Lb_j154_P001722	0.688971	0.745484	0.812892	-0.411657	GH2					N
L. maculans	Lema_P060920.1	1.93894	2.14457	2.18674	-0.823177	AA3					N		L. biglobosa	Lb_j154_P002292	0.472913	0.448331	0.598542	-0.417331	AA9					Signal_peptide
L. maculans	Lema_P015950.1	2.05796	2.18252	2.30733	-0.828383	GT2					N		L. biglobosa	Lb_j154_P002764	1.06742	0.829647	1.19871	-0.436132	AA3					Signal_peptide
L. maculans	Lema_P119660.1	0.798883	1.0463	1.05345	-0.845646	CBM19					Signal_peptide		L. biglobosa	Lb_j154_P001716	1.32825	1.28633	1.45957	-0.436239	CE10					N
L. maculans	Lema_P038090.1	1.13147	1.73542	1.38792	-0.851925	GH13					N		L. biglobosa	Lb_j154_P007883	1.73532	1.68834	1.87195	-0.453857	CBM48					N
L. maculans	Lema_P067170.1	0.0876441	1.00056	0.34814	-0.86535	AA7					Signal_peptide		L. biglobosa	Lb_j154_P008629	0.518729	0.857848	0.657533	-0.461096	GH72					Signal_peptide
L. maculans	Lema_P073930.1	2.1009	2.51461	2.36162	-0.866086	CBM18	CBM18	CBM18	CE4		Signal_peptide		L. biglobosa	Lb_j154_P005206	1.02733	1.19336	1.16934	-0.471765	GT31					Signal_peptide
L. maculans	Lema_P030930.1	2.05511	2.58894	2.32182	-0.885995	GT20					N		L. biglobosa	Lb_j154_P008665	1.14786	1.26951	1.29073	-0.474588	GH47					N
L. maculans	Lema_P030840.1	1.08565	1.53365	1.35465	-0.893607	GH20					Signal_peptide		L. biglobosa	Lb_j154_P008641	1.8316	1.9078	1.97733	-0.484097	GH37					N
L. maculans	Lema_P050640.1	1.63291	1.56076	1.90406	-0.900736	GH16					Signal_peptide		L. biglobosa	Lb_j154_P004888	1.18553	1.35256	1.33268	-0.48885	GH47					N
L. maculans	Lema_P050750.1	1.06925	0.97081	1.3427	-0.908404	AA7					Signal_peptide		L. biglobosa	Lb_j154_P001341	1.54915	1.65679	1.70509	-0.518034	GT90					N
L. maculans	Lema_P002430.1	1.97156	2.04893	2.24575	-0.910824	CE5					Signal_peptide		L. biglobosa	Lb_j154_P000862	1.76763	1.72475	1.92384	-0.518925	GT32					N
L. maculans	Lema_P085350.1	0.200914	0.387837	0.475203	-0.911168	PL1					Signal_peptide		L. biglobosa	Lb_j154_P006957	2.04338	2.476	2.20077	-0.522839	AA9					Signal_peptide
L. maculans	Lema_P010990.1	0.475986	0.726967	0.755696	-0.929175	GH131					Signal_peptide		L. biglobosa	Lb_j154_P009802	1.11387	1.01961	1.27387	-0.531519	GH76					Signal_peptide
L. maculans	Lema_P103960.1	0.786135	1.57148	1.06805	-0.936496	CE10					Signal_peptide		L. biglobosa	Lb_j154_P000945	1.50265	1.79791	1.66653	-0.544414	GT31					N
L. maculans	Lema_P123410.1	1.45758	1.50403	1.74003	-0.93829	AA3					Signal_peptide		L. biglobosa	Lb_j154_P003139	0.765057	1.0031	0.934195	-0.561864	GT57					N
L. maculans	Lema_P089350.1	1.63243	1.93157	1.92202	-0.962006	CBM50					N		L. biglobosa	Lb_j154_P006336	1.78435	1.58058	1.95714	-0.573984	GH5					N
L. maculans	Lema_P065140.1	1.9629	2.44817	2.25969	-0.98591	GT2					N		L. biglobosa	Lb_j154_P000198	0.819171	1.0059	0.99384	-0.580237	GT1					N
L. maculans	Lema_P017960.1	1.08444	1.4223	1.39223	-1.02245	GT90					N		L. biglobosa	Lb_j154_P009599	2.16767	2.45418	2.34364	-0.584587	AA7					N
L. maculans	Lema_P085690.1	1.71953	2.39611	2.0277	-1.02372	GT2					N		L. biglobosa	Lb_j154_P009829	2.34503	2.35849	2.52339	-0.592516	CE5					Signal_peptide
L. maculans	Lema_P067420.1	1.37178	1.27545	1.68071	-1.02625	GH76					Signal_peptide		L. biglobosa	Lb_j154_P010099	1.52386	1.394	1.70393	-0.598187	AA4					N
L. maculans	Lema_P044840.1	0.155133	0.345056	0.472496	-1.05426	GH30					N		L. biglobosa	Lb_j154_P007830	1.37119	1.50123	1.55173	-0.599743	GH47					N
L. maculans	Lema_P047310.1	0.591877	1.0271	0.915788	-1.07601	GH6					Signal_peptide		L. biglobosa	Lb_j154_P008220	0.37647	0.57053	0.558621	-0.605092	GH3					Signal_peptide
L. maculans	Lema_P080630.1	1.60926	1.68166	1.93367	-1.07768	GT15					N		L. biglobosa	Lb_j154_P008221	0.376651	0.570716	0.558803	-0.605096	GH3					N
L. maculans	Lema_P103980.1	1.1708	2.26086	1.49839	-1.08823	CE1					N		L. biglobosa	Lb_j154_P005839	1.49474	1.47555	1.6833	-0.626404	CBM16					N
L. maculans	Lema_P013240.1	0.74254	0.886647	1.07109	-1.09143	AA8					Signal_peptide		L. biglobosa	Lb_j154_P011028	1.97209	1.84352	2.16178	-0.630138	CE1					N
L. maculans	Lema_P033500.1	0.261267	0.941875	0.616492	-1.18003	CE10					N		L. biglobosa	Lb_j154_P009507	0.798322	1.07075	0.990624	-0.638814	CE1					N
L. maculans	Lema_P121920.1	2.23782	1.9156	2.59416	-1.18374	GH76					N		L. biglobosa	Lb_j154_P000003	1.96039	2.03259	2.15347	-0.641404	GT66					N
L. maculans	Lema_P082280.1	1.06907	0.918771	1.42887	-1.19522	CE10					N		L. biglobosa	Lb_j154_P010599	1.5105	1.36959	1.70687	-0.652317	GH31					N
L. maculans	Lema_P025340.1	0.932718	1.45388	1.29279	-1.19612	CE10					N		L. biglobosa	Lb_j154_P002609	1.33373	1.03024	1.53334	-0.663085	GT1					N
L. maculans	Lema_P103310.1	-0.0887153	-0.326827	0.278385	-1.21948	GH11					N		L. biglobosa	Lb_j154_P003646	1.9599	2.0966	2.16236	-0.672564	AA3					N
L. maculans	Lema_P001040.1	1.1498	1.65186	1.51921	-1.22715	GH72					Signal_peptide		L. biglobosa	Lb_j154_P003154	1.1808	0.99384	1.38452	-0.67675	GH74					Signal_peptide
L. maculans	Lema_P039730.1	1.42608	1.49485	1.79966	-1.24103	GH45					N		L. biglobosa	Lb_j154_P004196	2.02921	2.10429	2.23741	-0.6916	GT34					N
L. maculans	Lema_P023220.1	1.146	1.32078	1.52124	-1.24651	CE10					N		L. biglobosa	Lb_j154_P006979	1.26934	1.70528	1.47802	-0.693235	GT34					N
L. maculans	Lema_P108160.1	1.55702	2.4158	1.9349	-1.25529	GH109					N		L. biglobosa	Lb_j154_P008165	1.06478	0.670187	1.27998	-0.714877	GH55					Signal_peptide
L. maculans	Lema_P085790.1	1.5587	1.67867	1.94333	-1.27771	GT2					N		L. biglobosa	Lb_j154_P007766	1.48801	1.60243	1.70811	-0.731177	GH3					N
L. maculans	Lema_P018940.1	0.402826	1.19498	0.795904	-1.30578	GT31					N		L. biglobosa	Lb_j154_P002693	1.72135	1.82296	1.94157	-0.731574	AA7					N
L. maculans	Lema_P040520.1	1.36502	1.8895	1.75907	-1.30903	GH16					N		L. biglobosa	Lb_j154_P005299	2.1417	1.84703	2.36328	-0.736073	GH1					N
L. maculans	Lema_P087350.1	1.57025	1.23743	1.966	-1.31463	AA1					Signal_peptide		L. biglobosa	Lb_j154_P002424	0.46827	0.552412	0.693439	-0.747994	GH81					Signal_peptide
L. maculans	Lema_P003650.1	0.277228	0.399375	0.674206	-1.31873	GH16					Signal_peptide		L. biglobosa	Lb_j154_P002911	2.95205	2.72384	3.18599	-0.777133	GH72					Signal_peptide
L. maculans	Lema_P032430.1	0.648096	0.792955	1.0473	-1.32613	GT34					N		L. biglobosa	Lb_j154_P010483	0.883843	1.15684	1.11887	-0.780744	CE10					N
L. maculans	Lema_P064990.1	1.96888	2.13255	2.37349	-1.34409	CE1					N		L. biglobosa	Lb_j154_P006959	1.18807	1.40443	1.42375	-0.782908	GT8					N
L. maculans	Lema_P029970.1	1.01654	0.88582	1.4249	-1.35656	GT32					N		L. biglobosa	Lb_j154_P004204	1.59097	1.45574	1.83595	-0.813812	CE1					Signal_peptide
L. maculans	Lema_P019160.1	0.326286	1.02578	0.735385	-1.359	CE15					Signal_peptide		L. biglobosa	Lb_j154_P005704	1.75503	1.82336	2.0019	-0.820079	GT34					N
L. maculans	Lema_P061250.1	1.26878	1.59495	1.67835	-1.36056	GH65					Signal_peptide		L. biglobosa	Lb_j154_P007326	1.05411	1.76763	1.30299	-0.826767	AA7					Signal_peptide
L. maculans	Lema_P013620.1	0.068844	0.331748	0.488336	-1.39352	AA5					Signal_peptide		L. biglobosa	Lb_j154_P004393	0.835422	0.715886	1.08507	-0.829323	CE10					Signal_peptide
L. maculans	Lema_P086340.1	1.15425	1.20352	1.58386	-1.42713	CE10					Signal_peptide		L. biglobosa	Lb_j154_P002473	1.23596	1.10311	1.50539	-0.89503	GT2					N
L. maculans	Lema_P091270.1	0.0212839	0.15484	0.469841	-1.49008	AA9					Signal_peptide		L. biglobosa	Lb_j154_P002928	1.49821	1.53365	1.76837	-0.897463	GT34					N
L. maculans	Lema_P123760.1	0.623504	0.767005	1.07371	-1.49556	AA9					Signal_peptide		L. biglobosa	Lb_j154_P006997	1.58975	1.65776	1.86983	-0.930406	GT39					N
L. maculans	Lema_P083570.1	2.08342	2.13204	2.54067	-1.51894	GT35					N		L. biglobosa	Lb_j154_P002017	1.5237	1.35465	1.80546	-0.935993	GH1					Signal_peptide
L. maculans	Lema_P009200.1	1.30452	1.75445	1.76642	-1.53442	CE1					N		L. biglobosa	Lb_j154_P000436	0.378463	0.00657168	0.663035	-0.945328	GT55					N
L. maculans	Lema_P012550.1	1.51701	1.713	1.97995	-1.53786	GT54					N		L. biglobosa	Lb_j154_P002061	2.41238	2.33571	2.69725	-0.946294	PL3					Signal_peptide
L. maculans	Lema_P085760.1	1.52358	1.66653	1.9873	-1.54047	GT2					N		L. biglobosa	Lb_j154_P007582	1.11873	1.20784	1.40614	-0.954767	AA9	CBM1				Signal_peptide
L. maculans	Lema_P091170.1	1.98825	2.00322	2.45208	-1.5408	GH5					Signal_peptide		L. biglobosa	Lb_j154_P008736	1.1596	1.41195	1.45205	-0.971478	GH18					Signal_peptide
L. maculans	Lema_P002380.1	1.51942	1.88301	1.99132	-1.56764	GH16					N		L. biglobosa	Lb_j154_P010688	1.04743	0.919471	1.34359	-0.98382	CBM18	CBM50	CBM50			Signal_peptide
L. maculans	Lema_P022320.1	1.17835	1.23009	1.6509	-1.56977	GT22					Signal_peptide		L. biglobosa	Lb_j154_P006922	1.64201	1.80971	1.93999	-0.989873	GT39					N
L. maculans	Lema_P097190.1	0.480399	0.711807	0.955995	-1.5799	GH16					Signal_peptide		L. biglobosa	Lb_j154_P000472	2.56441	2.50534	2.86243	-0.989982	GH16					Signal_peptide
L. maculans	Lema_P047470.1	0.765057	0.789045	1.24692	-1.6007	PL1					N		L. biglobosa	Lb_j154_P005111	1.41725	1.54651	1.72281	-1.01505	GH16					N
L. maculans	Lema_P001160.1	1.82146	2.41131	2.30454	-1.60475	GH37					N		L. biglobosa	Lb_j154_P004741	0.893431	0.899975	1.19914	-1.01556	CE1					N
L. maculans	Lema_P068210.1	1.64065	1.94796	2.12404	-1.60579	AA9					Signal_peptide		L. biglobosa	Lb_j154_P003217	1.77944	1.8043	2.09554	-1.05007	GT2					N
L. maculans	Lema_P007540.1	1.36998	1.71055	1.86357	-1.63968	GH64					N		L. biglobosa	Lb_j154_P010176	1.74217	1.764	2.06004	-1.05593	CE1					N
L. maculans	Lema_P007710.1	0.235735	0.851395	0.733802	-1.65454	GH125					Signal_peptide		L. biglobosa	Lb_j154_P000788	0.670187	0.425405	0.988165	-1.0563	AA7					Signal_peptide
L. maculans	Lema_P039560.1	0.999193	1.23058	1.50526	-1.68112	GH3					N		L. biglobosa	Lb_j154_P010609	2.10749	2.18825	2.43067	-1.07355	GT32					N
L. maculans	Lema_P123920.1	0.652566	1.45879	1.15999	-1.68563	GT1					N		L. biglobosa	Lb_j154_P010015	2.18912	1.9427	2.51334	-1.07705	GH16					N
L. maculans	Lema_P056900.1	1.04499	1.02004	1.55385	-1.69038	GT2					N		L. biglobosa	Lb_j154_P001746	2.39699	1.92215	2.73149	-1.1112	GH3					Signal_peptide
L. maculans	Lema_P093860.1	2.11384	2.35985	2.62772	-1.70705	GH5					N		L. biglobosa	Lb_j154_P002537	0.685262	0.843265	1.02258	-1.12055	AA3					Signal_peptide
L. maculans	Lema_P123320.1	0.918134	1.0714	1.43812	-1.72735	GH95					Signal_peptide		L. biglobosa	Lb_j154_P005975	1.13085	0.984205	1.47439	-1.1412	GT69					N
L. maculans	Lema_P054740.1	3.12809	3.30846	3.65388	-1.74664	GH17					Signal_peptide		L. biglobosa	Lb_j154_P010375	3.16951	3.33372	3.52034	-1.16545	GH17					Signal_peptide
L. maculans	Lema_P091490.1	1.38081	1.66418	1.91609	-1.77815	GT2					N		L. biglobosa	Lb_j154_P002204	2.27902	2.55689	2.63026	-1.16677	CBM18	CBM18	CE4			Signal_peptide
L. maculans	Lema_P078250.1	2.02041	2.53968	2.56297	-1.80237	CE4					N		L. biglobosa	Lb_j154_P007984	0.983078	1.05238	1.33852	-1.18074	AA5					Signal_peptide
L. maculans	Lema_P090440.1	0.657042	0.797159	1.20388	-1.81656	CE10					Signal_peptide		L. biglobosa	Lb_j154_P005077	0.458722	0.39645	0.814848	-1.18302	GH3					N
L. maculans	Lema_P074260.1	1.09521	1.29176	1.64614	-1.83013	GH3					N		L. biglobosa	Lb_j154_P006079	0.748829	0.602181	1.10892	-1.19621	GH92					Signal_peptide
L. maculans	Lema_P035690.1	0.0845901	0.446803	0.638572	-1.84029	GH67					Signal_peptide		L. biglobosa	Lb_j154_P009465	0.563498	1.01492	0.961166	-1.32103	CBM1					N
L. maculans	Lema_P100800.1	1.03775	1.60534	1.59424	-1.84861	AA9					Signal_peptide		L. biglobosa	Lb_j154_P003435	1.05467	1.36749	1.45443	-1.328	GH5					Signal_peptide
L. maculans	Lema_P050310.1	0.638572	1.02685	1.19534	-1.84953	CBM18	CBM18	CE4			N		L. biglobosa	Lb_j154_P009535	2.621	2.80737	3.02116	-1.3293	GH72					Signal_peptide
L. maculans	Lema_P065150.1	1.26624	1.51607	1.82759	-1.86477	GH16					Signal_peptide		L. biglobosa	Lb_j154_P007735	1.31309	1.36291	1.71721	-1.34244	GT2					N
L. maculans	Lema_P067430.1	1.78456	2.1417	2.34608	-1.86531	GH43					N		L. biglobosa	Lb_j154_P004292	0.745348	1.1945	1.15121	-1.34826	AA7					Signal_peptide
L. maculans	Lema_P021300.1	0.210343	0.221284	0.774832	-1.87519	GT8					N		L. biglobosa	Lb_j154_P006777	1.36749	1.14107	1.77379	-1.3497	CE10					N
L. maculans	Lema_P074800.1	0.946594	1.51044	1.51223	-1.87901	GH55					N		L. biglobosa	Lb_j154_P002684	0.918959	0.708165	1.33869	-1.39432	CE1					Signal_peptide
L. maculans	Lema_P019670.1	1.33431	2.17062	1.89996	-1.87904	GT8					N		L. biglobosa	Lb_j154_P009690	0.418059	0.410657	0.8383	-1.39601	AA9					Signal_peptide
L. maculans	Lema_P115360.1	0.486365	1.05719	1.05719	-1.89625	GH92					N		L. biglobosa	Lb_j154_P000569	0.74841	0.570389	1.18093	-1.43679	AA7					Signal_peptide
L. maculans	Lema_P004550.1	1.49756	1.5006	2.06871	-1.89733	GH1					Signal_peptide		L. biglobosa	Lb_j154_P008303	1.28334	1.52578	1.72317	-1.46107	GT4					N
L. maculans	Lema_P033770.1	1.11841	1.6679	1.69672	-1.92112	GH79					Signal_peptide		L. biglobosa	Lb_j154_P007647	1.4235	1.18709	1.86421	-1.46404	GH2					Signal_peptide
L. maculans	Lema_P071670.1	1.35599	1.80831	1.93507	-1.92366	GH5					Signal_peptide		L. biglobosa	Lb_j154_P006521	3.0542	2.88475	3.50083	-1.48367	GH128					Signal_peptide
L. maculans	Lema_P004430.1	0.541652	1.18457	1.1221	-1.92819	CE10					N		L. biglobosa	Lb_j154_P007863	0.473327	0.566132	0.923524	-1.49552	GT2					N
L. maculans	Lema_P077870.1	0.19855	0.493514	0.789157	-1.96195	CE10					Signal_peptide		L. biglobosa	Lb_j154_P007601	1.69036	1.78268	2.14101	-1.49704	GT39					N
L. maculans	Lema_P093680.1	3.17892	3.12219	3.77274	-1.97261	CBM20					N		L. biglobosa	Lb_j154_P001137	0.99414	1.42462	1.4468	-1.50371	GH18					N
L. maculans	Lema_P008540.1	0.617437	1.01961	1.21918	-1.99896	CE10					Signal_peptide		L. biglobosa	Lb_j154_P006944	3.1635	2.81081	3.62075	-1.51897	CBM20					N
L. maculans	Lema_P014600.1	1.73447	2.30338	2.3403	-2.01252	CE1					Signal_peptide		L. biglobosa	Lb_j154_P004903	2.16517	2.09742	2.62293	-1.52063	CE5					N
L. maculans	Lema_P026500.1	0.385202	0.756418	0.99949	-2.04062	GH16					Signal_peptide		L. biglobosa	Lb_j154_P007597	0.736258	0.482312	1.1945	-1.52226	PL4					Signal_peptide
L. maculans	Lema_P000730.1	1.20848	1.30418	1.82314	-2.04187	GT2					N		L. biglobosa	Lb_j154_P000786	1.93708	2.10339	2.39611	-1.52484	GT2					N
L. maculans	Lema_P009330.1	1.25621	2.06556	1.88301	-2.08218	GH18					Signal_peptide		L. biglobosa	Lb_j154_P003218	1.53422	1.66008	2.00494	-1.56371	GT2					N
L. maculans	Lema_P035920.1	1.30931	1.90727	1.95057	-2.13022	GH15					Signal_peptide		L. biglobosa	Lb_j154_P001781	1.69138	1.94726	2.16767	-1.5822	CE10					Signal_peptide
L. maculans	Lema_P029410.1	0.99295	1.1572	1.63814	-2.14329	CE4					N		L. biglobosa	Lb_j154_P006240	2.64503	2.60853	3.1256	-1.5964	GH16					Signal_peptide
L. maculans	Lema_P100640.1	1.53328	2.18777	2.18252	-2.15671	AA7	CBM18	CBM18			Signal_peptide		L. biglobosa	Lb_j154_P002227	1.30843	1.46329	1.7945	-1.6147	CE9					N
L. maculans	Lema_P110710.1	1.27181	1.38953	1.9382	-2.21372	GT77					N		L. biglobosa	Lb_j154_P010689	1.04677	0.999388	1.54006	-1.63868	GH18					N
L. maculans	Lema_P044290.1	1.35637	1.68128	2.02384	-2.2173	GH109					N		L. biglobosa	Lb_j154_P007140	1.29689	1.29674	1.79147	-1.64299	GH47					Signal_peptide
L. maculans	Lema_P066270.1	0.410957	0.898016	1.07859	-2.21783	GH17					Signal_peptide		L. biglobosa	Lb_j154_P008702	1.00768	1.27095	1.51528	-1.68623	GH47					N
L. maculans	Lema_P016180.1	0.589206	1.26516	1.25816	-2.22222	GH31					N		L. biglobosa	Lb_j154_P003152	1.56718	1.04656	2.076	-1.69024	GH31					N
L. maculans	Lema_P029990.1	0.454194	0.714713	1.12574	-2.23084	GT8					Signal_peptide		L. biglobosa	Lb_j154_P008013	0.790733	0.815194	1.30096	-1.69493	GH3					N
L. maculans	Lema_P015270.1	0.201894	0.564582	0.873607	-2.23138	AA3					Signal_peptide		L. biglobosa	Lb_j154_P004713	1.4337	1.80985	1.94429	-1.69614	AA1	CBM18	CBM18			Signal_peptide
L. maculans	Lema_P075150.1	0.218403	0.163042	0.896125	-2.25134	GH28					Signal_peptide		L. biglobosa	Lb_j154_P009210	1.87162	1.86651	2.39328	-1.73291	GT2					N
L. maculans	Lema_P103570.1	1.52418	1.33467	2.21309	-2.28853	CBM18	CE4				Signal_peptide		L. biglobosa	Lb_j154_P006626	2.19137	2.0878	2.72384	-1.76882	GH76					Signal_peptide
L. maculans	Lema_P124470.1	1.5159	1.50682	2.20715	-2.29628	GT58					N		L. biglobosa	Lb_j154_P007067	1.23129	1.21208	1.76506	-1.77316	GH15					N
L. maculans	Lema_P104080.1	1.90212	1.74991	2.59847	-2.31321	CBM21					N		L. biglobosa	Lb_j154_P003824	1.38673	1.69091	1.92299	-1.78141	AA7					Signal_peptide
L. maculans	Lema_P058320.1	2.08387	2.30116	2.78833	-2.34017	GH37					N		L. biglobosa	Lb_j154_P008536	1.13724	1.19947	1.6747	-1.78539	CE10					N
L. maculans	Lema_P040910.1	0.0207022	0.614958	0.731163	-2.3601	GH3					N		L. biglobosa	Lb_j154_P006090	1.79053	1.56059	2.34664	-1.84737	GH64					N
L. maculans	Lema_P123290.1	-0.107989	-0.289014	0.620175	-2.41891	CBM18	CBM18	CBM18	CBM18	CBM18	N		L. biglobosa	Lb_j154_P009577	1.87418	1.62474	2.43974	-1.87873	CE1					N
L. maculans	Lema_P105680.1	0.484778	1.03775	1.21429	-2.42338	GH3					Signal_peptide		L. biglobosa	Lb_j154_P006538	0.871705	1.12649	1.4423	-1.89547	GH125					Signal_peptide
L. maculans	Lema_P112750.1	0.691332	1.08828	1.43097	-2.45703	GH5					N		L. biglobosa	Lb_j154_P006352	1.0373	0.814848	1.61736	-1.92692	GH15					Signal_peptide
L. maculans	Lema_P117980.1	0.434202	1.0605	1.1792	-2.47482	GT2					N		L. biglobosa	Lb_j154_P001214	0.498015	0.602786	1.08467	-1.94882	GH2					Signal_peptide
L. maculans	Lema_P090020.1	0.305158	0.529408	1.05638	-2.4955	AA3					Signal_peptide		L. biglobosa	Lb_j154_P002234	2.65646	2.34896	3.25364	-1.98378	GH17					Signal_peptide
L. maculans	Lema_P093030.1	1.26516	1.36337	2.01768	-2.49981	GT1					N		L. biglobosa	Lb_j154_P006876	0.802033	0.765307	1.40568	-2.00527	GH85					N
L. maculans	Lema_P071750.1	1.18765	1.22555	1.9693	-2.59657	AA9	CBM1				Signal_peptide		L. biglobosa	Lb_j154_P001021	1.60233	1.5014	2.23492	-2.10143	GH55					Signal_peptide
L. maculans	Lema_P106420.1	1.19668	1.61881	1.98144	-2.60693	GH47					Signal_peptide		L. biglobosa	Lb_j154_P008061	0.401691	0.452589	1.05731	-2.17791	GT69					N
L. maculans	Lema_P122920.1	0.72628	1.12797	1.52246	-2.64485	GH81					N		L. biglobosa	Lb_j154_P001266	1.8624	1.66213	2.52279	-2.19377	GT35					N
L. maculans	Lema_P051060.1	0.331748	0.576935	1.14544	-2.70302	GH30					N		L. biglobosa	Lb_j154_P005037	0.40458	0.00539099	1.08842	-2.27168	GH81					N
L. maculans	Lema_P084100.1	1.85917	1.88783	2.70103	-2.7966	GH71					Signal_peptide		L. biglobosa	Lb_j154_P003101	2.33444	2.40157	3.03677	-2.3331	CBM18	CE4				Signal_peptide
L. maculans	Lema_P099500.1	0.632182	1.26897	1.48212	-2.82343	CE1					Signal_peptide		L. biglobosa	Lb_j154_P000948	2.20892	2.03967	2.91895	-2.35867	CBM23	CE4				Signal_peptide
L. maculans	Lema_P057400.1	0.308074	0.894977	1.18535	-2.91423	GT8					N		L. biglobosa	Lb_j154_P007046	1.06933	1.06183	1.78456	-2.37595	GT1					N
L. maculans	Lema_P095350.1	0.0552153	0.63507	0.938746	-2.93502	AA9					Signal_peptide		L. biglobosa	Lb_j154_P005653	1.7102	1.78836	2.43633	-2.41215	GH16					Signal_peptide
L. maculans	Lema_P100710.1	0.701074	1.20268	1.60481	-3.00214	GH85					N		L. biglobosa	Lb_j154_P005021	1.75887	1.93604	2.48836	-2.42333	GT32					N
L. maculans	Lema_P003370.1	0.0475556	0.550485	0.959883	-3.03068	GT2					N		L. biglobosa	Lb_j154_P009060	1.43859	1.53597	2.18252	-2.47128	GT4					N
L. maculans	Lema_P121560.1	0.821637	1.55744	1.74127	-3.05496	AA7					N		L. biglobosa	Lb_j154_P004441	0.857963	1.05916	1.62215	-2.53858	GH109					N
L. maculans	Lema_P003550.1	0.279396	0.675614	1.20492	-3.07453	GH2					Signal_peptide		L. biglobosa	Lb_j154_P000767	1.15776	1.274	1.92899	-2.56194	GT22					Signal_peptide
L. maculans	Lema_P071800.1	1.00756	1.73389	1.93425	-3.07841	GT1					N		L. biglobosa	Lb_j154_P002945	1.47485	1.55783	2.28253	-2.68304	AA9	CBM1				Signal_peptide
L. maculans	Lema_P026260.1	0.448331	0.922424	1.39643	-3.14951	GH16					Signal_peptide		L. biglobosa	Lb_j154_P001114	1.98435	2.05002	2.80189	-2.71581	AA9					Signal_peptide
L. maculans	Lema_P067000.1	0.0940493	0.219661	1.05178	-3.18151	CE15					N		L. biglobosa	Lb_j154_P004366	0.367911	0.972337	1.18834	-2.72542	GH109					N
L. maculans	Lema_P088640.1	1.36721	1.98903	2.35464	-3.28019	GH13					N		L. biglobosa	Lb_j154_P001844	1.41811	1.29226	2.26534	-2.81443	GT34					N
L. maculans	Lema_P007300.1	0.727303	1.10892	1.72701	-3.32095	GT1					N		L. biglobosa	Lb_j154_P001119	1.05351	1.13504	1.91006	-2.8454	CE1					Signal_peptide
L. maculans	Lema_P056620.1	0.0815355	-0.396655	1.08256	-3.32534	AA2					Signal_peptide		L. biglobosa	Lb_j154_P007201	0.761009	0.901457	1.64209	-2.92689	CE10					N
L. maculans	Lema_P102320.1	1.32134	2.12789	2.33216	-3.35789	GT20					N		L. biglobosa	Lb_j154_P008209	0.806255	0.621737	1.6912	-2.93973	GT34					Signal_peptide
L. maculans	Lema_P110580.1	1.02386	2.00127	2.08976	-3.54082	CE5					N		L. biglobosa	Lb_j154_P000406	0.517565	0.357555	1.4306	-3.03302	GH16					N
L. maculans	Lema_P029660.1	0.595683	1.40568	1.66628	-3.55645	GH3					Signal_peptide		L. biglobosa	Lb_j154_P005395	1.22655	1.0964	2.1412	-3.03842	CE3					Signal_peptide
L. maculans	Lema_P113340.1	0.885461	1.47697	1.96307	-3.57974	GH18					N		L. biglobosa	Lb_j154_P009233	0.719491	0.464546	1.65309	-3.10134	GH31					Signal_peptide
L. maculans	Lema_P036180.1	0.0651595	0.174982	1.15306	-3.61394	GH18					Signal_peptide		L. biglobosa	Lb_j154_P011038	1.3847	1.46375	2.32719	-3.1309	AA3					Signal_peptide
L. maculans	Lema_P068830.1	1.70559	2.2972	2.79873	-3.63132	GH16					N		L. biglobosa	Lb_j154_P007482	1.65199	1.1718	2.60749	-3.17409	GH47					N
L. maculans	Lema_P107410.1	0.330448	0.185953	1.42362	-3.63142	AA9					Signal_peptide		L. biglobosa	Lb_j154_P009159	1.65866	1.84719	2.62643	-3.21486	CBM21					N
L. maculans	Lema_P067670.1	0.995598	1.19422	2.09899	-3.66539	AA3					N		L. biglobosa	Lb_j154_P010986	1.24057	1.10636	2.20872	-3.21612	CBM18	CBM18	CE4			Signal_peptide
L. maculans	Lema_P093650.1	1.07886	1.47019	2.18825	-3.6853	AA7					Signal_peptide		L. biglobosa	Lb_j154_P004303	1.00636	1.19774	1.98772	-3.25999	GH3					N
L. maculans	Lema_P042380.1	0.329004	1.64033	1.58803	-4.18238	CE16					N		L. biglobosa	Lb_j154_P006184	1.42125	1.49771	2.41164	-3.29	GH71					Signal_peptide
L. maculans	Lema_P038800.1	0.350293	0.445948	1.62306	-4.22805	CBM18	CBM18	CBM18			Signal_peptide		L. biglobosa	Lb_j154_P009670	1.0313	1.01619	2.06954	-3.44895	AA7					N
L. maculans	Lema_P000430.1	1.87595	2.66473	3.15378	-4.24484	AA9					Signal_peptide		L. biglobosa	Lb_j154_P008399	0.669035	0.645472	1.71043	-3.45943	AA3					Signal_peptide
L. maculans	Lema_P066950.1	1.80339	1.54515	3.08185	-4.24695	AA3					N		L. biglobosa	Lb_j154_P003712	0.486522	0.613278	1.56629	-3.58693	AA7					N
L. maculans	Lema_P007060.1	0.474686	1.24194	1.75335	-4.24763	GH15					N		L. biglobosa	Lb_j154_P004089	2.5799	2.61956	3.66015	-3.58852	CBM18	CBM18	CBM18	CE4		Signal_peptide
L. maculans	Lema_P111970.1	0.671279	1.37554	1.95147	-4.25269	GH92					Signal_peptide		L. biglobosa	Lb_j154_P010685	0.685049	-0.0691248	1.82287	-3.77976	GT2					Signal_peptide
L. maculans	Lema_P119560.1	0.386113	1.06361	1.66877	-4.2609	GH16					Signal_peptide		L. biglobosa	Lb_j154_P003210	0.651557	0.470111	1.80785	-3.84113	CE7					N
L. maculans	Lema_P091260.1	0.576133	0.938212	1.88258	-4.33993	CE1					Signal_peptide		L. biglobosa	Lb_j154_P008090	0.861977	1.79153	2.07879	-4.04215	AA9	CBM1				Signal_peptide
L. maculans	Lema_P000440.1	1.93699	2.64291	3.24993	-4.36151	AA9					N		L. biglobosa	Lb_j154_P002070	2.2801	2.52841	3.5474	-4.20989	AA3					N
L. maculans	Lema_P037660.1	0.194868	0.319655	1.64687	-4.82346	AA5					Signal_peptide		L. biglobosa	Lb_j154_P005243	0.943287	0.790272	2.21274	-4.21702	GT90					N
L. maculans	Lema_P021380.1	0.316218	0.652696	1.77213	-4.83643	AA3					N		L. biglobosa	Lb_j154_P007954	1.44187	1.41391	2.75742	-4.37017	GH16					Signal_peptide
L. maculans	Lema_P068130.1	0.957951	1.22933	2.50237	-5.13045	CE1					Signal_peptide		L. biglobosa	Lb_j154_P001488	1.97374	1.98653	3.3314	-4.51004	GT2					N
L. maculans	Lema_P048370.1	0.216076	0.947609	1.78912	-5.22554	GH92					N		L. biglobosa	Lb_j154_P009540	2.10953	1.97494	3.46874	-4.51518	GH18					Signal_peptide
L. maculans	Lema_P002540.1	0.297747	0.850972	1.91845	-5.38386	AA3					Signal_peptide		L. biglobosa	Lb_j154_P007941	2.06476	2.32389	3.43062	-4.5373	AA7					Signal_peptide
L. maculans	Lema_P018930.1	0.443044	1.06959	2.17973	-5.76914	GT4					N		L. biglobosa	Lb_j154_P003785	1.08062	0.936233	2.45248	-4.55721	CBM32	GH65				Signal_peptide
L. maculans	Lema_P037990.1	0.477862	1.16022	2.26086	-5.923	AA7					Signal_peptide		L. biglobosa	Lb_j154_P007019	1.11543	1.51626	2.49428	-4.58044	GH17					Signal_peptide
L. maculans	Lema_P117560.1	0.373762	0.409731	2.166	-5.95368	GH18					Signal_peptide		L. biglobosa	Lb_j154_P010421	1.23506	1.87061	2.66826	-4.76096	AA1					Signal_peptide
L. maculans	Lema_P107840.1	0.257409	0.376187	2.09728	-6.11191	AA3					Signal_peptide		L. biglobosa	Lb_j154_P001395	0.594604	1.05992	2.08473	-4.95009	CBM18	CBM18				N
L. maculans	Lema_P030250.1	1.36521	1.18468	3.25562	-6.27981	GH16					N		L. biglobosa	Lb_j154_P010106	0.734762	0.78196	2.73868	-6.65687	GH18					Signal_peptide
L. maculans	Lema_P042420.1	1.17515	1.30373	3.11961	-6.45936	CE10					N		L. biglobosa	Lb_j154_P000413	0.465503	0.648759	2.52596	-6.84469	AA5					Signal_peptide
L. maculans	Lema_P075140.1	0.0452281	0.173196	2.1568	-7.01448	AA7					Signal_peptide		L. biglobosa	Lb_j154_P009270	0.77243	0.836674	3.11717	-7.78907	AA1					Signal_peptide
L. maculans	Lema_P092520.1	0.0322533	1.04041	2.3372	-7.65685	GH16					N		L. biglobosa	Lb_j154_P010607	0.657533	1.00198	3.56089	-9.64473	GT4					N
													L. biglobosa	Lb_j154_P003192	0.359407	-0.54241	-0.934918	4.29966	GH18					Signal_peptide
													L. biglobosa	Lb_j154_P003458	0.356408	0.341429	0.307115	0.16375	CBM50					Signal_peptide
													L. biglobosa	Lb_j154_P007974	0.350293	-0.222559	-0.934918	4.26938	GT34					N
													L. biglobosa	Lb_j154_P003762	0.34124	0.527316	0.809559	-1.55572	AA9					N
													L. biglobosa	Lb_j154_P000404	0.314521	0.202254	0.446578	-0.438685	GT4					N
													L. biglobosa	Lb_j154_P002761	0.310214	0.820936	0.709311	-1.32577	CE15					Signal_peptide
													L. biglobosa	Lb_j154_P008269	0.308074	0.350721	0.271238	0.122367	CE10					N
													L. biglobosa	Lb_j154_P006143	0.294211	0.428395	0.500607	-0.685633	GT34					N
													L. biglobosa	Lb_j154_P005501	0.293789	-0.348428	0.10279	0.634484	AA3					Signal_peptide
													L. biglobosa	Lb_j154_P001199	0.286328	0.755084	1.75887	-4.89168	GT71					N
													L. biglobosa	Lb_j154_P000543	0.285357	0.584087	0.707076	-1.40092	GH20					Signal_peptide
													L. biglobosa	Lb_j154_P007415	0.285166	0.239814	0.842532	-1.85153	GH12					Signal_peptide
													L. biglobosa	Lb_j154_P003761	0.283594	0.155133	0.375095	-0.303959	AA8					Signal_peptide
													L. biglobosa	Lb_j154_P008866	0.272717	0.565737	0.938862	-2.21289	CE10					Signal_peptide
													L. biglobosa	Lb_j154_P003653	0.26949	-0.0109821	0.240761	0.0954343	GH114					N
													L. biglobosa	Lb_j154_P010229	0.259128	0.512493	0.192954	0.219825	GH55					Signal_peptide
													L. biglobosa	Lb_j154_P004826	0.256743	0.0031021	0.280331	-0.0783566	AA7					N
													L. biglobosa	Lb_j154_P003931	0.251014	0.250546	1.27283	-3.39441	GH7					Signal_peptide
													L. biglobosa	Lb_j154_P006435	0.24445	-0.282946	0.258802	-0.0476766	GH5					Signal_peptide
													L. biglobosa	Lb_j154_P003455	0.239814	0.322745	0.387985	-0.492213	CBM18	CBM50	CBM50	GH18		Signal_peptide
													L. biglobosa	Lb_j154_P003920	0.228331	0.427545	0.169347	0.195939	GH127					N
													L. biglobosa	Lb_j154_P010137	0.225937	0.639845	1.16721	-3.12684	AA9					N
													L. biglobosa	Lb_j154_P003174	0.22072	-0.460217	-0.386068	2.0157	GH18					N
													L. biglobosa	Lb_j154_P008550	0.202741	0.339467	0.552307	-1.16123	GH30					N
													L. biglobosa	Lb_j154_P007754	0.202254	0.490629	0.0179331	0.612301	GH10					Signal_peptide
													L. biglobosa	Lb_j154_P008600	0.189345	0.0104359	0.378957	-0.629878	CE10					N
													L. biglobosa	Lb_j154_P006878	0.180684	0.561449	0.768261	-1.95189	GH20	GT2				N
													L. biglobosa	Lb_j154_P004535	0.167953	0.313701	0.228826	-0.202216	GT32					N
													L. biglobosa	Lb_j154_P003045	0.163889	-0.307778	-0.0646932	0.759333	GT2					N
													L. biglobosa	Lb_j154_P001552	0.160421	0.74841	0.650361	-1.62755	GH28					Signal_peptide
													L. biglobosa	Lb_j154_P000691	0.139807	-0.0313172	-0.327433	1.55214	CBM50					N
													L. biglobosa	Lb_j154_P003160	0.137993	0.176264	0.873058	-2.44183	CE10					N
													L. biglobosa	Lb_j154_P001625	0.131527	0.336682	0.567837	-1.44939	GT90					N
													L. biglobosa	Lb_j154_P001397	0.126152	-0.156166	1.88665	-5.84825	CBM18	GH18				N
													L. biglobosa	Lb_j154_P007779	0.121458	0.522386	0.567241	-1.48086	GT2					N
													L. biglobosa	Lb_j154_P007698	0.113778	0.943287	0.740144	-2.08074	AA7					N
													L. biglobosa	Lb_j154_P005022	0.111005	0.259817	0.361596	-0.832445	GH5					Signal_peptide
													L. biglobosa	Lb_j154_P009849	0.0904602	0.497508	0.690644	-1.99377	AA3					N
													L. biglobosa	Lb_j154_P009015	0.0902147	0.441385	0.356975	-0.886158	CE1					Signal_peptide
													L. biglobosa	Lb_j154_P003735	0.0845901	-0.375984	0.555512	-1.56437	AA5					Signal_peptide
													L. biglobosa	Lb_j154_P002741	0.0559574	-0.273114	0.535383	-1.59262	CBM18	CBM18	GH18			Signal_peptide
													L. biglobosa	Lb_j154_P000495	0.0394723	0.131527	0.278385	-0.793652	CBM18	CBM24	CBM50	GH18		Signal_peptide
													L. biglobosa	Lb_j154_P005520	0.0354667	-0.653239	-0.26103	0.984941	PL4					Signal_peptide
													L. biglobosa	Lb_j154_P001993	0.0284393	-0.285515	0.195498	-0.554957	AA1					Signal_peptide
													L. biglobosa	Lb_j154_P007934	0.0205294	-0.418829	0.319117	-0.991888	AA9	CBM19				Signal_peptide
													L. biglobosa	Lb_j154_P010533	0.0179331	0.321011	0.530869	-1.70394	AA7					Signal_peptide
													L. biglobosa	Lb_j154_P004266	-0.0131615	0.547089	0.767693	-2.59394	GH47					N
													L. biglobosa	Lb_j154_P010481	-0.0183019	0.412482	1.66213	-5.58227	AA3					Signal_peptide
													L. biglobosa	Lb_j154_P002026	-0.102154	0.688971	0.33316	-1.44608	CE10					N
													L. biglobosa	Lb_j154_P005882	-0.158599	0.924281	0.334861	-1.63924	AA3					Signal_peptide
													L. biglobosa	Lb_j154_P004502	-0.222559	0.0789359	-0.895175	2.23438	CE3					N
													L. biglobosa	Lb_j154_P002892	-0.259674	0.125367	0.413757	-2.23709	GT2					N
													L. biglobosa	Lb_j154_P005018	-0.26322	-0.0975231	-0.934918	2.23133	CBM18					N
													L. biglobosa	Lb_j154_P000037	-0.282946	0.578396	0.543336	-2.74485	CBM18	CBM18				Signal_peptide
													L. biglobosa	Lb_j154_P005662	-0.297313	-0.500874	0.211284	-1.68952	AA7					Signal_peptide
													L. biglobosa	Lb_j154_P005343	-0.310353	0.338536	0.311888	-2.06704	GH16					N
													L. biglobosa	Lb_j154_P008336	-0.318582	0.636746	0.0284393	-1.15278	GH7					Signal_peptide
													L. biglobosa	Lb_j154_P006296	-0.32927	-0.0878322	-0.278462	-0.168779	CBM18					Signal_peptide
													L. biglobosa	Lb_j154_P004936	-0.418215	0.691548	0.822451	-4.1214	CE10					N
													L. biglobosa	Lb_j154_P007196	-0.482224	0.172097	0.588696	-3.55752	AA7					Signal_peptide
													L. biglobosa	Lb_j154_P008522	-0.492751	0.457346	0.154174	-2.14904	AA9					Signal_peptide
													L. biglobosa	Lb_j154_P002685	-0.934918	0.3114	0.492627	-4.74221	AA9					Signal_peptide

## Sheet: Table S8
Table S 8: Multidomain CBM18 genes of L. maculans ‘brassicae’ and L. biglobosa ‘canadensis’, and their expression
Gene	Domain 1	Domain 2	Domain 3	Domain 4	Domain 5	Quantile FPKM 7d in planta	Quantile FPKM 14d in planta	Quantile FPKM in vitro	Quantile FPKM Log2 (7d/in vitro)
Lb_j154_P000037	CBM18					0.5	3.8	3.5	-2.7
Lb_j154_P000495	CBM50	CBM18	GH18	CBM24		1.1	1.4	1.9	-0.8
Lb_j154_P000500	CBM18					4.1	1.2	0.1	5
Lb_j154_P001250	CBM18					1488.4	2284.1	1198.9	0.3
Lb_j154_P001275	CBM18					17.2	8.3	2.4	2.8
Lb_j154_P001395	CBM18					3.9	11.5	121.5	-5
Lb_j154_P001397	CBM18	GH18				1.3	0.7	77	-5.8
Lb_j154_P001793	CBM18					813.7	718.4	854.9	-0.1
Lb_j154_P002204	CBM18	CE4	CBM18			190.1	360.5	426.8	-1.2
Lb_j154_P002741	CBM18	CBM18	GH18			1.1	0.5	3.4	-1.6
Lb_j154_P003101	CBM18	CE4				216	252.1	1088.4	-2.3
Lb_j154_P003455	CBM18	CBM50	CBM50	GH18		1.7	2.1	2.4	-0.5
Lb_j154_P004089	CBM18	CBM18	CBM18	CE4		380.1	416.4	4572.5	-3.6
Lb_j154_P004713	CBM18	CBM18				27.1	64.5	88	-1.7
Lb_j154_P005018	CBM18					0.5	0.8	0.1	2.2
Lb_j154_P006296	CBM18					0.5	0.8	0.5	-0.2
Lb_j154_P006870	CBM18	CBM18				72.3	168.3	63.9	0.2
Lb_j154_P006871	CBM18	CBM18	CBM18	CE4		59.1	38.6	32.1	0.9
Lb_j154_P006877	CBM18	CBM18	CBM18	CE4		4.5	5.5	2	1.2
Lb_j154_P010688	CBM18	CBM50	CBM50			11.2	8.3	22.1	-1
Lb_j154_P010986	CBM18	CBM18	CE4			17.4	12.8	161.7	-3.2
Lema_P025420.1	CBM18	CBM18	GH18			1.1	4	1.6	-0.5
Lema_P038800.1	CBM18	CBM18	CBM18			2.2	2.8	42	-4.2
Lema_P041540.1	CBM18	CBM18	CBM18			545	610.8	135	2
Lema_P050310.1	CBM18	CE4	CBM18			4.4	10.6	15.7	-1.8
Lema_P073930.1	CBM18	CE4	CBM18	CBM18		126.2	327	229.9	-0.9
Lema_P083680.1	CBM18	CBM18				5.9	1.5	5.4	0.1
Lema_P093790.1	CBM18	CE4	CBM18	CBM18		206.8	232.2	248.6	-0.3
Lema_P100640.1	CBM18	CBM18	AA7			34.1	154.1	152.2	-2.2
Lema_P103570.1	CBM18	CE4				33.4	21.6	163.3	-2.3
Lema_P119020.1	CBM18	CBM18				151.5	701.6	88.6	0.8
Lema_P123290.1	CBM18	CBM18	CBM18	CBM18	CBM18	0.8	0.5	4.2	-2.4

## Sheet: Table S9
Table S 9: The top 10 CAZy families of L. maculans 'brassicae' and L. biglobosa'canadensis' based on expression ratio of in planta and in vitro growth at 7 dpi.
			Average expression ratio (Log2(FPKM 7 dpi /FPKM in vitro)
Species	CAZy family	Known activities for CAZy class (from www.cazy.org)	Without signal peptide	With signal_peptide	Combined
L. maculans	GH39	α-L-iduronidase (EC 3.2.1.76); β-xylosidase (EC 3.2.1.37).		7.18259	7.18259
L. maculans	CBM50	Chitin or peptidoglycan binding.	-0.962006	6.96159	5.97114
L. maculans	GH114	Endo-α-1,4-polygalactosaminidase (EC 3.2.1.109)	2.4107	6.03259	4.22165
L. maculans	CE12	Pectin acetylesterase (EC 3.1.1.-); rhamnogalacturonan acetylesterase (EC 3.1.1.-); acetyl xylan esterase (EC 3.1.1.72)	0.64631	5.68435	4.42484
L. maculans	CE8	Pectin methylesterase (EC 3.1.1.11).		4.38271	4.38271
L. maculans	GH11	Endo-β-1,4-xylanase (EC 3.2.1.8); endo-β-1,3-xylanase (EC 3.2.1.32)	-1.21948	4.23568	1.5081
L. maculans	GH53	Endo-β-1,4-galactanase (EC 3.2.1.89).		4.12953	4.12953
L. maculans	CBM37	Broad binding specificity to xylan, chitin, microcrystalline and phosphoric-acid swollen cellulose		4.09615	4.09615
L. maculans	GH10	Endo-1,4-β-xylanase (EC 3.2.1.8); endo-1,3-β-xylanase (EC 3.2.1.32); tomatinase (EC 3.2.1.-)		3.83739	3.83739
L. maculans	GH26	β-mannanase (EC 3.2.1.78); β-1,3-xylanase (EC 3.2.1.32); lichenase / endo-β-1,3-1,4-glucanase (EC 3.2.1.73); mannobiose-producing exo-β-mannanase (EC 3.2.1.-)		3.71153	3.71153
L. biglobosa	GH22	Lysozyme type C (EC 3.2.1.17); lysozyme type i (EC 3.2.1.17); α-lactalbumin		9.1007	9.1007
L. biglobosa	GH39	α-L-iduronidase (EC 3.2.1.76); β-xylosidase (EC 3.2.1.37).		8.69609	8.69609
L. biglobosa	GH105	Unsaturated rhamnogalacturonyl hydrolase (EC 3.2.1.172); d-4,5-unsaturated β-glucuronyl hydrolase (EC 3.2.1.-)	3.26909	6.76188	5.59762
L. biglobosa	CE12	pectin acetylesterase (EC 3.1.1.-); rhamnogalacturonan acetylesterase (EC 3.1.1.-); acetyl xylan esterase (EC 3.1.1.72)	0.981668	6.05331	4.7854
L. biglobosa	CBM37	Broad binding specificity to xylan, chitin, microcrystalline and phosphoric-acid swollen cellulose		5.93382	5.93382
L. biglobosa	GH53	Pectin acetylesterase (EC 3.1.1.-); rhamnogalacturonan acetylesterase (EC 3.1.1.-); acetyl xylan esterase (EC 3.1.1.72)		5.15016	5.15016
L. biglobosa	GH32	Invertase (EC 3.2.1.26); endo-inulinase (EC 3.2.1.7); β-2,6-fructan 6-levanbiohydrolase (EC 3.2.1.64); endo-levanase (EC 3.2.1.65); exo-inulinase (EC 3.2.1.80); fructan β-(2,1)-fructosidase/1-exohydrolase (EC3.2.1.153); fructan β-(2,6)-fructosidase/6-exohydrolase (EC 3.2.1.154); sucrose:sucrose 1-fructosyltransferase (EC 2.4.1.99); fructan:fructan 1-fructosyltransferase (EC 2.4.1.100); sucrose:fr…		4.88071	4.88071
L. biglobosa	GH43	β-xylosidase (EC 3.2.1.37); α-L-arabinofuranosidase (EC 3.2.1.55); arabinanase (EC 3.2.1.99); xylanase (EC 3.2.1.8); galactan 1,3-β-galactosidase (EC 3.2.1.145); α-1,2-L-arabinofuranosidase (EC 3.2.1.-); exo-α-1,5-L-arabinofuranosidase (EC 3.2.1.-); [inverting] exo-α-1,5-L-arabinanase (EC 3.2.1.-); β-1,3-xylosidase (EC 3.2.1.-)	2.10274	4.59904	3.4469
L. biglobosa	PL3	Pectate lyase (EC 4.2.2.2).		4.39844	4.39844
L. biglobosa	CBM6	Binding amorphous cellulose and β-1,4-xylan. Some of these modules also bind β-1,3-glucan, β-1,3-1,4-glucan, and β-1,4-glucan.		3.69716	3.69716
Data from Table S7 were analysed to determine the top 10 CAZy subclasses in terms of highest expression ratio, calculated as Log2 (FPKM 7 dpi/FPKM in vitro), positive values indicate higher expression in planta, negative values indicate higher expression in vitro.
Average expression ratios were calculated on a per domain basis to account for multi-domain genes with varied subclass composition.
Expression values were calculated separately for domains linked to an N-terminal signal peptide, to those without one.
Known activities for each CAZy subclass is reproduced from listings at www.cazy.org.

## Sheet: Table S10
Table S 10: Annotated peptidases of L. maculans and L. biglobosa, and their expression
Species	Gene	MEROPS family	MEROPS hit ID	MEROPS e-value	Log10 Quantile 7dpi FPKM	Log10 Quantile 14dpi FPKM	Log10 Quantile in vitro FPKM		Species	Gene	MEROPS family	MEROPS hit ID	MEROPS e-value	Log10 Quantile 7dpi FPKM	Log10 Quantile 14dpi FPKM	Log10 Quantile in vitro FPKM
L. maculans	Lema_P000240.1	A01A	MER155881	6.6e-83	0.50996	0.627247	1.17216		L. biglobosa	Lb_j154_P000047	S12	MER065584	1.4e-31	0.775428	0.908844	0.700606
L. maculans	Lema_P000800.1	S33	MER000440	9.7e-46	0.100982	0.207772	0.545066		L. biglobosa	Lb_j154_P000097	M41	MER002197	1.5e-51	2.20938	2.35343	2.03713
L. maculans	Lema_P001400.1	M14A	MER120039	1.2e-18	1.09423	1.31759	0.629489		L. biglobosa	Lb_j154_P000111	S33	MER036057	3.5e-07	1.48406	1.41947	1.31595
L. maculans	Lema_P001570.1	T01A	MER016204	1.6e-60	2.48166	2.50729	2.5579		L. biglobosa	Lb_j154_P000153	M14A	MER003908	2.3e-68	2.2749	1.75747	1.10726
L. maculans	Lema_P001760.1	S33	MER044633	3.4e-05	0.434599	1.13672	1.28504		L. biglobosa	Lb_j154_P000174	C48	MER011033	1.4e-06	1.19668	0.514939	0.272054
L. maculans	Lema_P002240.1	C85	MER123209	9e-10	1.08395	1.38324	1.16205		L. biglobosa	Lb_j154_P000209	M28B	MER015691	3.5e-44	0.235187	-0.491948	-0.302117
L. maculans	Lema_P002840.1	I51	MER018285	2.3e-06	0.664361	0.837516	0.753419		L. biglobosa	Lb_j154_P000209	S08A	MER006089	4.8e-05	0.235187	-0.491948	-0.302117
L. maculans	Lema_P003940.1	S09C	MER017401	3.8e-05	2.17124	2.26619	1.67255		L. biglobosa	Lb_j154_P000266	S33	MER017193	9.1e-07	1.9191	1.90963	1.60386
L. maculans	Lema_P003990.1	C19	MER094070	2.5e-171	1.47485	1.65485	1.75602		L. biglobosa	Lb_j154_P000320	S09X	MER033198	4.9e-39	2.25775	1.46179	0.575011
L. maculans	Lema_P003990.1	C19	MER002693	5.9e-05	1.47485	1.65485	1.75602		L. biglobosa	Lb_j154_P000358	M23B	MER081057	1.3e-05	1.73897	1.90326	1.30315
L. maculans	Lema_P004120.1	T01A	MER004372	1.1e-40	2.53151	2.46775	2.24682		L. biglobosa	Lb_j154_P000397	S01B	MER089235	2e-05	1.65021	1.47036	1.54674
L. maculans	Lema_P004130.1	T01A	MER004372	1.2e-11	2.41164	2.3841	2.23266		L. biglobosa	Lb_j154_P000454	M22	MER093174	5.2e-25	1.25802	1.49583	1.07656
L. maculans	Lema_P004430.1	S09X	MER033274	6.6e-08	0.541652	1.18457	1.1221		L. biglobosa	Lb_j154_P000454	M22	MER093174	1.4e-29	1.25802	1.49583	1.07656
L. maculans	Lema_P004620.1	A01A	MER000932	3.9e-05	2.13641	1.15582	1.83417		L. biglobosa	Lb_j154_P000454	M22	MER093174	2.7e-35	1.25802	1.49583	1.07656
L. maculans	Lema_P004750.1	C56	MER042827	6.9e-22	1.61949	1.73323	1.57641		L. biglobosa	Lb_j154_P000467	S28	MER093133	3.6e-38	2.07669	1.86369	0.979216
L. maculans	Lema_P005410.1	S59	MER020208	7.2e-19	1.21362	1.30208	1.56059		L. biglobosa	Lb_j154_P000516	M38	MER037714	7.6e-48	0.721313	1.09342	0.552412
L. maculans	Lema_P005480.1	I32	MER023234	3.5e-06	0.687438	0.867226	1.23966		L. biglobosa	Lb_j154_P000737	M23B	MER125109	3.7e-09	0.784832	0.883545	0.959351
L. maculans	Lema_P005480.1	I32	MER023234	3e-12	0.687438	0.867226	1.23966		L. biglobosa	Lb_j154_P000744	M22	MER174240	9.3e-06	1.68356	1.84534	1.37764
L. maculans	Lema_P006220.1	M23B	MER145504	1.9e-06	2.33475	2.33444	2.08568		L. biglobosa	Lb_j154_P000744	M22	MER145515	7.6e-48	1.68356	1.84534	1.37764
L. maculans	Lema_P006300.1	S01B	MER087484	2.3e-106	1.55068	1.68622	1.36947		L. biglobosa	Lb_j154_P000770	M24B	MER004321	3.3e-80	1.88236	1.8137	1.78696
L. maculans	Lema_P006560.1	T01A	MER001516	1.8e-93	2.44301	2.51678	2.23433		L. biglobosa	Lb_j154_P000854	S12	MER179257	7.9e-54	2.05877	1.582	2.34466
L. maculans	Lema_P006640.1	S12	MER118586	8.6e-14	0.367572	1.22476	1.20352		L. biglobosa	Lb_j154_P000857	M22	MER005592	8.1e-111	1.33249	1.42478	1.25766
L. maculans	Lema_P006640.1	S12	MER118586	6.2e-09	0.367572	1.22476	1.20352		L. biglobosa	Lb_j154_P000921	C19	MER093050	1.4e-131	1.72879	1.88301	1.42225
L. maculans	Lema_P007310.1	A01A	MER000941	3.4e-137	2.90044	2.97627	3.13645		L. biglobosa	Lb_j154_P000934	M67A	MER022061	2.6e-101	1.77704	1.72865	1.94317
L. maculans	Lema_P007640.1	S33	MER014065	4.5e-06	1.74499	2.09325	1.40326		L. biglobosa	Lb_j154_P000939	C26	MER064158	2.1e-41	1.1862	1.00385	1.16855
L. maculans	Lema_P008140.1	C19	MER060217	2.8e-120	1.43267	1.46418	1.36829		L. biglobosa	Lb_j154_P000990	S08A	MER000356	1.6e-109	2.89973	2.71823	3.07278
L. maculans	Lema_P008140.1	C19	MER002066	5.9e-05	1.43267	1.46418	1.36829		L. biglobosa	Lb_j154_P001027	C12	MER013494	2.3e-70	2.06846	2.20053	2.13082
L. maculans	Lema_P008540.1	S09X	MER033188	7.7e-36	0.617437	1.01961	1.21918		L. biglobosa	Lb_j154_P001050	C44	MER012158	3.3e-95	2.33515	2.31017	2.44669
L. maculans	Lema_P008680.1	S10	MER002512	5.5e-95	1.61397	0.883146	0.761461		L. biglobosa	Lb_j154_P001110	M28B	MER015691	1.2e-49	1.82712	1.62711	1.83049
L. maculans	Lema_P009090.1	S08A	MER000356	9.2e-110	2.8	3.12512	3.30176		L. biglobosa	Lb_j154_P001174	S33	MER031610	1.1e-44	2.00145	2.00494	1.36756
L. maculans	Lema_P009530.1	S09X	MER036028	1.9e-09	1.72202	1.70824	1.84574		L. biglobosa	Lb_j154_P001244	C19	MER064148	4e-89	1.52358	1.57841	1.52735
L. maculans	Lema_P009680.1	M24X	MER064643	7.4e-46	2.73868	2.59045	2.28991		L. biglobosa	Lb_j154_P001324	S10	MER002512	1.9e-97	0.744073	0.798515	0.908593
L. maculans	Lema_P009980.1	S33	MER037236	7.2e-13	2.19581	2.32987	2.17874		L. biglobosa	Lb_j154_P001337	S09X	MER033188	9.6e-38	2.18177	1.59777	0.947375
L. maculans	Lema_P009980.1	S09X	MER033245	2.9e-05	2.19581	2.32987	2.17874		L. biglobosa	Lb_j154_P001426	M24B	MER001248	5.9e-32	0.442292	0.658116	2.35849
L. maculans	Lema_P010720.1	M23B	MER125109	4.2e-10	0.953042	0.916347	1.0407		L. biglobosa	Lb_j154_P001426	M24B	MER001248	2e-14	0.442292	0.658116	2.35849
L. maculans	Lema_P010850.1	M22	MER134231	8.9e-47	1.43519	1.70621	1.31595		L. biglobosa	Lb_j154_P001438	S10	MER002010	4.9e-170	2.40093	2.21067	2.75995
L. maculans	Lema_P011370.1	S33	MER037236	5.8e-06	1.48909	1.68858	1.7256		L. biglobosa	Lb_j154_P001456	S33	MER000432	2.3e-24	2.26086	2.46728	2.18428
L. maculans	Lema_P012350.1	S09X	MER036039	1.6e-09	1.8456	1.72375	1.7882		L. biglobosa	Lb_j154_P001535	M14X	MER123282	1e-32	2.66868	2.15542	1.70096
L. maculans	Lema_P012650.1	A01A	MER155881	1.5e-209	1.49485	1.57524	1.16381		L. biglobosa	Lb_j154_P001543	C56	MER042827	1.4e-26	1.57389	1.52623	1.33709
L. maculans	Lema_P012970.1	M16A	MER001218	1.9e-30	1.70434	1.44347	1.53221		L. biglobosa	Lb_j154_P001566	S33	MER000432	9.7e-13	0.550076	0.813819	0.647304
L. maculans	Lema_P012970.1	M16A	MER046821	2.9e-31	1.70434	1.44347	1.53221		L. biglobosa	Lb_j154_P001594	T01A	MER001710	2.5e-63	2.65948	2.69725	2.56715
L. maculans	Lema_P012970.1	M16A	MER001218	4.3e-34	1.70434	1.44347	1.53221		L. biglobosa	Lb_j154_P001597	T01A	MER000553	3.3e-27	2.25932	2.24651	2.32324
L. maculans	Lema_P012970.1	M16A	MER078753	1.9e-34	1.70434	1.44347	1.53221		L. biglobosa	Lb_j154_P001597	T01A	MER000553	4.4e-29	2.25932	2.24651	2.32324
L. maculans	Lema_P013300.1	M23B	MER083041	6.9e-05	1.21934	1.09587	1.34805		L. biglobosa	Lb_j154_P001617	M20A	MER092237	1.2e-92	1.95484	2.03038	1.5159
L. maculans	Lema_P013350.1	M18	MER090896	1.8e-93	1.64515	1.69237	1.61174		L. biglobosa	Lb_j154_P001618	M16C	MER025036	3.6e-128	1.68322	1.85325	1.58936
L. maculans	Lema_P013350.1	M18	MER090896	1.9e-118	1.64515	1.69237	1.61174		L. biglobosa	Lb_j154_P001621	C56	MER031431	4.8e-11	3.44053	3.33615	2.29102
L. maculans	Lema_P013400.1	C48	MER011109	6.7e-17	1.48269	1.28989	1.33467		L. biglobosa	Lb_j154_P001624	A01A	MER064715	4.2e-06	0.795477	-0.364337	0.643406
L. maculans	Lema_P013400.1	C48	MER011109	6.8e-10	1.48269	1.28989	1.33467		L. biglobosa	Lb_j154_P001627	A33	MER057496	2.1e-06	1.9854	2.2504	1.84462
L. maculans	Lema_P013500.1	M14X	MER123282	7.9e-27	1.64909	1.88354	0.889335		L. biglobosa	Lb_j154_P001683	M38	MER015112	5.8e-13	1.43135	1.07642	1.60926
L. maculans	Lema_P014080.1	S09X	MER037861	9.8e-28	0.080607	0.577301	0.315574		L. biglobosa	Lb_j154_P001716	S09X	MER033274	1.9e-10	1.32825	1.28633	1.45957
L. maculans	Lema_P014530.1	S33	MER000432	1.9e-19	0.257021	0.746985	0.691548		L. biglobosa	Lb_j154_P001719	S01A	MER064548	8.9e-70	2.7711	2.4158	0.389922
L. maculans	Lema_P014600.1	S33	MER037236	7.8e-15	1.73447	2.30338	2.3403		L. biglobosa	Lb_j154_P001733	S09X	MER033244	4.5e-07	1.32721	1.21005	0.964353
L. maculans	Lema_P014850.1	M41	MER002197	5.3e-52	2.04098	2.37881	2.0044		L. biglobosa	Lb_j154_P001740	S09X	MER043126	2.9e-83	2.75299	2.77462	2.08453
L. maculans	Lema_P015260.1	S09X	MER033188	7.4e-21	0.91798	1.09544	0.899122		L. biglobosa	Lb_j154_P001781	S09X	MER033241	3e-37	1.69138	1.94726	2.16767
L. maculans	Lema_P015530.1	M23B	MER083041	1e-07	0.633388	0.915922	1.41466		L. biglobosa	Lb_j154_P001784	M23B	MER166256	1.7e-07	0.811066	0.848748	1.03471
L. maculans	Lema_P015530.1	M23B	MER083041	1.9e-05	0.633388	0.915922	1.41466		L. biglobosa	Lb_j154_P001785	M23B	MER166256	1.3e-07	0.811147	0.848944	1.03486
L. maculans	Lema_P015550.1	M20A	MER001269	3.3e-97	0.688971	1.23988	1.45427		L. biglobosa	Lb_j154_P001836	S12	MER118586	3.5e-11	0.441012	0.708556	0.781025
L. maculans	Lema_P016040.1	M23B	MER083041	5.6e-07	1.67939	1.31205	1.50403		L. biglobosa	Lb_j154_P001836	S12	MER118586	1.8e-08	0.441012	0.708556	0.781025
L. maculans	Lema_P016160.1	T03	MER070836	8.1e-53	1.46329	1.70096	1.69618		L. biglobosa	Lb_j154_P001857	A01A	MER106143	8.8e-121	2.0379	2.05877	1.88397
L. maculans	Lema_P016160.1	T03	MER070836	1e-36	1.46329	1.70096	1.69618		L. biglobosa	Lb_j154_P001941	C02A	MER091567	1.8e-89	0.816182	0.88169	1.43342
L. maculans	Lema_P016210.1	M23B	MER083041	1.9e-05	1.10327	0.481355	1.4579		L. biglobosa	Lb_j154_P001977	S16	MER000495	3.3e-66	1.86533	1.81884	1.66522
L. maculans	Lema_P016760.1	S08A	MER000338	1.7e-79	0.514679	0.759224	0.5249		L. biglobosa	Lb_j154_P001998	S01B	MER087484	6e-107	1.51956	1.53685	1.43602
L. maculans	Lema_P016770.1	S10	MER001944	1.6e-130	2.04758	1.63164	0.548306		L. biglobosa	Lb_j154_P002006	M23B	MER145504	6.8e-06	1.93001	1.97775	2.04472
L. maculans	Lema_P016780.1	S53	MER003575	1.1e-07	1.7532	1.70239	1.81574		L. biglobosa	Lb_j154_P002010	A01A	MER000938	1.5e-08	1.03598	1.06762	1.11344
L. maculans	Lema_P016780.1	S53	MER078639	4.4e-65	1.7532	1.70239	1.81574		L. biglobosa	Lb_j154_P002026	S09X	MER033274	8.6e-07	-0.102154	0.688971	0.33316
L. maculans	Lema_P017070.1	S33	MER036053	7.9e-06	1.77678	1.83394	1.75101		L. biglobosa	Lb_j154_P002033	M23B	MER145504	7.8e-06	0.673987	0.75254	0.817139
L. maculans	Lema_P017710.1	S08A	MER006089	2.5e-07	0.191104	0.426625	0.522611		L. biglobosa	Lb_j154_P002038	M18	MER090896	3.4e-228	1.5063	1.64544	1.5339
L. maculans	Lema_P017710.1	M28B	MER005239	1e-44	0.191104	0.426625	0.522611		L. biglobosa	Lb_j154_P002041	C48	MER011109	1.1e-16	0.781025	1.01144	1.30908
L. maculans	Lema_P018290.1	M14A	MER003908	5.9e-69	1.40339	1.25355	0.379667		L. biglobosa	Lb_j154_P002041	C48	MER011109	1.9e-09	0.781025	1.01144	1.30908
L. maculans	Lema_P018960.1	C19	MER134756	1.8e-06	1.28135	1.41774	1.70133		L. biglobosa	Lb_j154_P002092	S54	MER030047	2e-17	1.29674	1.51235	1.17412
L. maculans	Lema_P019390.1	T05	MER011829	2.4e-55	1.54458	1.64744	1.22699		L. biglobosa	Lb_j154_P002097	S16	MER072292	3e-57	1.66843	1.5321	2.07803
L. maculans	Lema_P019460.1	S09X	MER036033	2.4e-13	2.55849	2.62916	2.28084		L. biglobosa	Lb_j154_P002120	C19	MER094070	1.9e-171	1.69422	1.62982	1.82336
L. maculans	Lema_P019540.1	M13	MER001056	9.1e-91	2.34082	2.31432	2.66657		L. biglobosa	Lb_j154_P002134	S09X	MER034745	3.3e-29	1.7717	1.7065	1.22904
L. maculans	Lema_P020070.1	M23B	MER145504	2.4e-07	1.88596	1.79917	1.80757		L. biglobosa	Lb_j154_P002227	M38	MER033184	1.7e-68	1.30843	1.46329	1.7945
L. maculans	Lema_P020150.1	S10	MER016549	9.6e-34	1.62995	1.841	1.30884		L. biglobosa	Lb_j154_P002227	M38	MER033184	3.4e-08	1.30843	1.46329	1.7945
L. maculans	Lema_P020160.1	S10	MER016549	6e-40	1.22515	1.85285	1.21405		L. biglobosa	Lb_j154_P002247	C19	MER005454	6.5e-09	1.29732	1.38783	1.507
L. maculans	Lema_P020520.1	S33	MER031610	2.5e-44	1.0418	1.50672	1.21379		L. biglobosa	Lb_j154_P002247	C19	MER005454	1.5e-80	1.29732	1.38783	1.507
L. maculans	Lema_P021280.1	M22	MER005592	2.8e-111	1.5919	1.40482	1.75634		L. biglobosa	Lb_j154_P002260	M28A	MER001288	2.7e-92	1.35655	1.32494	1.97758
L. maculans	Lema_P021320.1	S12	MER179257	1.9e-61	2.08034	2.34228	2.28457		L. biglobosa	Lb_j154_P002260	S08A	MER042658	3.2e-05	1.35655	1.32494	1.97758
L. maculans	Lema_P022290.1	M24B	MER004321	1.1e-78	2.21518	2.13917	2.03259		L. biglobosa	Lb_j154_P002319	S09X	MER036040	2e-09	1.95165	1.92758	1.62843
L. maculans	Lema_P022360.1	C19	MER090068	9.3e-41	0.804667	1.08395	1.33883		L. biglobosa	Lb_j154_P002499	S59	MER020208	3.2e-19	1.19789	1.18204	1.58136
L. maculans	Lema_P023300.1	S09X	MER033236	2.1e-18	1.43135	1.9508	1.92738		L. biglobosa	Lb_j154_P002506	M14A	MER045266	9.7e-10	2.11038	1.65793	0.498015
L. maculans	Lema_P023870.1	M01	MER038420	1.2e-11	0.945637	1.10026	0.996974		L. biglobosa	Lb_j154_P002542	A01A	MER054324	9.9e-05	1.31063	1.25681	1.81276
L. maculans	Lema_P025340.1	S09X	MER034745	4.3e-27	0.932718	1.45388	1.29279		L. biglobosa	Lb_j154_P002664	S12	MER026262	7.9e-08	0.476098	0.40122	0.285166
L. maculans	Lema_P025870.1	S33	MER000440	7.1e-08	1.31539	1.41373	1.58579		L. biglobosa	Lb_j154_P002668	M23B	MER125109	4.8e-09	0.604561	0.866394	1.47504
L. maculans	Lema_P026030.1	S09X	MER000263	6.2e-94	1.8995	1.62545	1.97463		L. biglobosa	Lb_j154_P002668	M23B	MER125109	9.1e-07	0.604561	0.866394	1.47504
L. maculans	Lema_P026310.1	S08B	MER000364	2.4e-112	1.33542	1.71771	1.77353		L. biglobosa	Lb_j154_P002705	M23B	MER083041	7.6e-07	0.83931	0.780031	1.82724
L. maculans	Lema_P027260.1	C19	MER005454	6.8e-09	1.22168	1.38611	1.31092		L. biglobosa	Lb_j154_P002705	M23B	MER145504	5.2e-05	0.83931	0.780031	1.82724
L. maculans	Lema_P027260.1	C19	MER005454	2.2e-81	1.22168	1.38611	1.31092		L. biglobosa	Lb_j154_P002741	S08A	MER133814	5e-05	0.0559574	-0.273114	0.535383
L. maculans	Lema_P027510.1	S33	MER036069	7.9e-54	1.48256	1.85882	1.54189		L. biglobosa	Lb_j154_P002757	G01	MER003426	1e-19	0.429355	0.585363	0.246454
L. maculans	Lema_P027920.1	S09B	MER000405	1.1e-42	1.77443	1.63015	1.67382		L. biglobosa	Lb_j154_P002760	S12	MER118586	8.5e-42	1.22908	1.33813	1.45507
L. maculans	Lema_P027920.1	S09B	MER000405	7.4e-38	1.77443	1.63015	1.67382		L. biglobosa	Lb_j154_P002760	S12	MER118586	1.8e-28	1.22908	1.33813	1.45507
L. maculans	Lema_P028060.1	S08A	MER000341	4.1e-15	0.0932417	0.544294	0.741176		L. biglobosa	Lb_j154_P002788	S08A	MER087525	1.5e-84	2.70622	2.2893	0.499378
L. maculans	Lema_P028630.1	I51	MER018285	7.2e-23	1.65309	2.27511	1.55585		L. biglobosa	Lb_j154_P002827	M48A	MER002635	2.2e-81	2.19832	2.20148	2.18326
L. maculans	Lema_P028750.1	S09X	MER033235	3.4e-30	1.38213	1.268	0.887482		L. biglobosa	Lb_j154_P002861	C56	MER014721	1.9e-05	3.23975	2.66826	2.71579
L. maculans	Lema_P028950.1	C26	MER090298	9.2e-13	1.1425	1.54277	0.723099		L. biglobosa	Lb_j154_P002870	S09X	MER000263	1e-87	1.47371	1.33922	1.46233
L. maculans	Lema_P029010.1	S08A	MER002764	6.9e-53	1.26351	1.71721	1.73661		L. biglobosa	Lb_j154_P002926	M23B	MER145504	1.6e-05	1.523	1.32459	1.61815
L. maculans	Lema_P029220.1	S33	MER031619	3.4e-09	1.88519	2.17093	1.68622		L. biglobosa	Lb_j154_P002974	M20A	MER026471	1.5e-156	2.37272	2.3372	2.11905
L. maculans	Lema_P029550.1	S09X	MER033227	1.1e-18	1.49089	1.49196	1.56629		L. biglobosa	Lb_j154_P003040	M20D	MER021873	4.6e-54	1.74548	1.32796	0.522025
L. maculans	Lema_P030810.1	M38	MER015112	3.2e-12	0.987504	1.31373	0.898016		L. biglobosa	Lb_j154_P003041	A01A	MER155881	1.6e-05	1.1382	1.1218	0.97017
L. maculans	Lema_P031230.1	S33	MER017177	2.6e-19	1.32796	0.853179	1.09629		L. biglobosa	Lb_j154_P003067	S33	MER017177	7.4e-23	2.0921	1.94317	0.467325
L. maculans	Lema_P031510.1	S09X	MER036030	9e-07	1.21898	1.18175	1.38105		L. biglobosa	Lb_j154_P003069	S09X	MER034745	3.6e-40	1.01786	0.848263	0.530348
L. maculans	Lema_P031600.1	C56	MER014721	3.6e-05	3.10851	1.72007	1.62111		L. biglobosa	Lb_j154_P003083	S33	MER044357	1.2e-109	1.76104	1.97417	1.45113
L. maculans	Lema_P031960.1	M23B	MER145504	2.1e-08	0.618238	0.575278	0.853625		L. biglobosa	Lb_j154_P003088	M14A	MER120039	4.3e-44	1.55517	1.69179	1.72701
L. maculans	Lema_P032280.1	M14A	MER003908	1.6e-96	1.95263	1.80399	0.894393		L. biglobosa	Lb_j154_P003118	M38	MER037714	2.9e-64	0.907874	1.09997	1.05223
L. maculans	Lema_P032420.1	M20D	MER021873	1.6e-48	1.15062	1.30315	0.81578		L. biglobosa	Lb_j154_P003210	S33	MER033247	6.8e-22	0.651557	0.470111	1.80785
L. maculans	Lema_P032600.1	S08A	MER047718	4.2e-59	0.607762	1.12252	1.67196		L. biglobosa	Lb_j154_P003236	S09X	MER033198	4.3e-38	2.11825	1.44161	1.8648
L. maculans	Lema_P032600.1	S08A	MER042658	3.5e-07	0.607762	1.12252	1.67196		L. biglobosa	Lb_j154_P003252	T01A	MER000549	1.9e-63	2.37349	2.39422	2.22145
L. maculans	Lema_P032730.1	M28X	MER001911	4.5e-39	0.766743	0.975499	1.08224		L. biglobosa	Lb_j154_P003255	M16B	MER001228	4.2e-15	2.37714	2.50729	2.12372
L. maculans	Lema_P032760.1	S09X	MER090285	4.1e-09	1.26558	1.41041	1.49788		L. biglobosa	Lb_j154_P003342	S33	MER000440	4.7e-19	1.2171	0.92038	1.72441
L. maculans	Lema_P032840.1	A11A	MER080350	9.2e-05	0.412482	0.750476	0.992119		L. biglobosa	Lb_j154_P003396	S09X	MER033198	2.3e-26	0.840745	0.815016	0.271157
L. maculans	Lema_P033420.1	M28A	MER001288	5.9e-52	2.24313	2.23782	1.29198		L. biglobosa	Lb_j154_P003426	M38	MER004801	2e-143	1.39813	1.50526	1.79575
L. maculans	Lema_P033420.1	M28A	MER002161	1.4e-06	2.24313	2.23782	1.29198		L. biglobosa	Lb_j154_P003477	S09X	MER033274	1.2e-12	1.79127	1.25321	1.77825
L. maculans	Lema_P033450.1	M23B	MER161415	1.6e-07	1.39191	0.886805	1.66077		L. biglobosa	Lb_j154_P003486	M01	MER002281	1.6e-73	1.6363	1.78059	1.47289
L. maculans	Lema_P033500.1	S33	MER031614	2.4e-05	0.261267	0.941875	0.616492		L. biglobosa	Lb_j154_P003519	M24B	MER001248	8.1e-58	2.23782	2.12205	2.1009
L. maculans	Lema_P033890.1	C85	MER086098	3.7e-11	1.5935	1.61939	1.6985		L. biglobosa	Lb_j154_P003542	M76	MER060642	1.5e-31	1.61397	1.78456	1.34076
L. maculans	Lema_P034310.1	C26	MER090298	3.8e-47	1.93772	1.91092	1.66239		L. biglobosa	Lb_j154_P003569	M48X	MER026545	1.3e-49	2.15663	2.09754	2.64125
L. maculans	Lema_P034450.1	C48	MER023064	2.7e-25	0.65945	0.978179	0.906265		L. biglobosa	Lb_j154_P003591	S09X	MER037861	8.3e-38	0.397241	-0.389542	0.252751
L. maculans	Lema_P034970.1	A01A	MER000928	8.1e-75	0.685625	0.917179	1.01339		L. biglobosa	Lb_j154_P003603	S33	MER017193	2.2e-11	1.29711	1.53875	1.31665
L. maculans	Lema_P035250.1	C12	MER000836	2.9e-45	1.69828	1.77921	2.13362		L. biglobosa	Lb_j154_P003604	S09X	MER033274	4.3e-05	1.70019	1.40093	1.02922
L. maculans	Lema_P035630.1	S09X	MER000263	2.8e-96	1.26419	1.22846	0.784508		L. biglobosa	Lb_j154_P003635	M01	MER038420	8.3e-13	0.3664	0.685262	0.815378
L. maculans	Lema_P035770.1	S08A	MER052141	6.6e-05	2.4033	2.68036	1.18496		L. biglobosa	Lb_j154_P003721	C26	MER061258	2.7e-56	1.54805	1.5159	1.37838
L. maculans	Lema_P035770.1	M28A	MER005005	1.5e-63	2.4033	2.68036	1.18496		L. biglobosa	Lb_j154_P003730	S09B	MER004504	1.2e-94	1.51637	1.13546	0.646974
L. maculans	Lema_P035950.1	C26	MER060647	6.2e-66	1.30713	1.24717	1.36399		L. biglobosa	Lb_j154_P003763	C19	MER142700	7.9e-179	1.74522	1.98493	1.72236
L. maculans	Lema_P035950.1	C26	MER060647	1.1e-40	1.30713	1.24717	1.36399		L. biglobosa	Lb_j154_P003764	M03A	MER001156	4.3e-116	1.8493	1.94082	1.76369
L. maculans	Lema_P036490.1	S33	MER036083	3.3e-05	0.560045	0.904549	1.31617		L. biglobosa	Lb_j154_P003776	M20A	MER092256	3.9e-68	2.63753	1.86776	1.70621
L. maculans	Lema_P037280.1	S08A	MER000338	4e-89	1.1323	1.80719	0.606896		L. biglobosa	Lb_j154_P003829	S08A	MER000338	1.5e-88	0.933555	1.35019	0.41991
L. maculans	Lema_P037730.1	S09B	MER004504	2.8e-94	1.713	1.69013	1.24875		L. biglobosa	Lb_j154_P003830	S10	MER001944	1.4e-129	1.13893	1.6363	-0.273114
L. maculans	Lema_P037900.1	C26	MER061258	1.1e-57	1.70069	1.62089	1.28416		L. biglobosa	Lb_j154_P003831	S53	MER078639	2.5e-65	1.12574	1.1613	0.929502
L. maculans	Lema_P038340.1	S10	MER016549	5.5e-52	0.0949408	-0.0491426	0.205988		L. biglobosa	Lb_j154_P003855	C19	MER090068	1.1e-24	0.998396	0.99949	1.76179
L. maculans	Lema_P038340.1	S10	MER000412	2.9e-28	0.0949408	-0.0491426	0.205988		L. biglobosa	Lb_j154_P003867	S33	MER000440	6.8e-10	0.650361	0.595489	1.93356
L. maculans	Lema_P039410.1	M20X	MER026433	2.7e-49	1.52699	1.64544	1.94185		L. biglobosa	Lb_j154_P003867	S33	MER000440	4.1e-14	0.650361	0.595489	1.93356
L. maculans	Lema_P040140.1	A01A	MER155881	1.8e-51	1.68895	1.68048	1.27968		L. biglobosa	Lb_j154_P003873	S26A	MER151829	3.4e-14	0.723582	1.15275	1.10544
L. maculans	Lema_P040600.1	M14A	MER003908	6.3e-96	1.90738	1.80048	1.32196		L. biglobosa	Lb_j154_P003891	I09	MER018320	1.6e-05	3.49762	3.19687	3.45611
L. maculans	Lema_P040840.1	C19	MER002667	4.2e-14	2.17062	2.13163	1.9678		L. biglobosa	Lb_j154_P003909	M14A	MER003908	2.2e-79	2.65393	2.03545	0.886647
L. maculans	Lema_P040840.1	C19	MER002667	2.1e-58	2.17062	2.13163	1.9678		L. biglobosa	Lb_j154_P003925	M23B	MER083041	2.2e-08	1.07824	0.997107	1.17429
L. maculans	Lema_P041000.1	M23B	MER083041	6.6e-05	0.842818	0.774217	2.316		L. biglobosa	Lb_j154_P003951	M28E	MER001284	3e-15	1.90094	1.82712	1.61553
L. maculans	Lema_P041650.1	T01A	MER004371	6.6e-30	2.42569	2.37007	2.34974		L. biglobosa	Lb_j154_P003969	S09X	MER033198	3.6e-42	1.61267	1.01094	0.285357
L. maculans	Lema_P041650.1	T01A	MER004371	2.3e-32	2.42569	2.37007	2.34974		L. biglobosa	Lb_j154_P003981	M14A	MER003908	2.2e-96	2.67604	2.0167	0.864864
L. maculans	Lema_P041700.1	M38	MER033184	2.7e-39	1.69767	2.18735	1.83494		L. biglobosa	Lb_j154_P004031	S33	MER036083	1.8e-05	0.419603	0.530556	0.956943
L. maculans	Lema_P041780.1	A22B	MER019701	1.4e-18	0.958382	1.31235	1.21356		L. biglobosa	Lb_j154_P004114	C13	MER002477	3.2e-114	1.68606	1.82227	1.5582
L. maculans	Lema_P041780.1	A22B	MER019701	3.7e-10	0.958382	1.31235	1.21356		L. biglobosa	Lb_j154_P004138	S01A	MER000073	3.7e-77	3.51835	3.01103	0.798163
L. maculans	Lema_P042170.1	C44	MER004101	3e-30	1.95392	1.85106	1.66446		L. biglobosa	Lb_j154_P004148	S54	MER015630	2.5e-28	1.63431	1.73323	2.33324
L. maculans	Lema_P042420.1	S09X	MER033274	6.6e-18	1.17515	1.30373	3.11961		L. biglobosa	Lb_j154_P004156	S26A	MER000597	7e-21	1.78005	1.87595	1.49676
L. maculans	Lema_P042500.1	S08A	MER006089	1e-06	1.98144	2.40573	1.86651		L. biglobosa	Lb_j154_P004158	M35	MER001399	6.1e-37	1.11707	0.713031	0.123546
L. maculans	Lema_P042500.1	M28B	MER015691	3e-48	1.98144	2.40573	1.86651		L. biglobosa	Lb_j154_P004179	C19	MER090264	6.8e-123	1.1792	1.22815	1.23506
L. maculans	Lema_P042790.1	M12B	MER182135	1.7e-40	1.23718	1.57454	1.51972		L. biglobosa	Lb_j154_P004191	M23B	MER125109	9.1e-08	0.89452	0.875647	1.72853
L. maculans	Lema_P043460.1	A01A	MER071465	5.1e-18	0.435992	0.812601	1.28808		L. biglobosa	Lb_j154_P004212	S09X	MER036046	5.2e-07	1.80778	1.57061	1.63458
L. maculans	Lema_P043580.1	M23B	MER116068	8.1e-05	0.612648	0.881217	0.977303		L. biglobosa	Lb_j154_P004307	S33	MER036069	2.7e-54	1.41787	1.34914	1.11003
L. maculans	Lema_P043990.1	S09X	MER033198	4.3e-24	1.69735	0.910228	1.26351		L. biglobosa	Lb_j154_P004384	S09C	MER173648	2.7e-05	1.60948	1.6522	0.982427
L. maculans	Lema_P044030.1	S33	MER000441	1.1e-44	2.89807	1.34834	0.51939		L. biglobosa	Lb_j154_P004391	S33	MER000440	9.7e-46	0.42115	0.498353	2.06542
L. maculans	Lema_P044100.1	S09C	MER017401	1.1e-05	1.87803	1.94494	1.79586		L. biglobosa	Lb_j154_P004393	S09X	MER033198	8.3e-29	0.835422	0.715886	1.08507
L. maculans	Lema_P044810.1	S33	MER036070	9.3e-05	2.40774	1.26955	0.707864		L. biglobosa	Lb_j154_P004421	M23B	MER083041	8.3e-06	0.56925	0.755353	0.879625
L. maculans	Lema_P045330.1	S08A	MER133814	1.9e-05	0.391277	0.869694	0.757886		L. biglobosa	Lb_j154_P004479	M23B	MER178406	4.4e-05	0.393934	0.0179331	-0.1196
L. maculans	Lema_P045390.1	C44	MER004101	4.1e-09	2.43733	2.11212	1.66153		L. biglobosa	Lb_j154_P004574	A01A	MER155881	2.8e-147	1.713	1.67958	1.67402
L. maculans	Lema_P046670.1	M24A	MER001728	6e-124	2.05995	2.21711	2.1058		L. biglobosa	Lb_j154_P004576	S08A	MER170416	1.4e-56	1.70308	1.37823	2.0808
L. maculans	Lema_P046900.1	M23B	MER083041	1.5e-05	1.65502	1.60432	1.50437		L. biglobosa	Lb_j154_P004576	S08A	MER042658	1.1e-06	1.70308	1.37823	2.0808
L. maculans	Lema_P047160.1	S10	MER000413	1.3e-81	1.76422	1.78068	1.60386		L. biglobosa	Lb_j154_P004591	S33	MER014065	6e-12	1.55196	1.18308	1.00768
L. maculans	Lema_P048140.1	M67X	MER030133	4.3e-46	2.18252	2.26463	1.66602		L. biglobosa	Lb_j154_P004592	S09X	MER033198	7e-36	1.69091	1.28491	0.878109
L. maculans	Lema_P049800.1	M28E	MER001284	4.7e-22	0.558712	1.1492	0.706952		L. biglobosa	Lb_j154_P004605	S14	MER165695	2.9e-64	1.95787	2.22806	1.6456
L. maculans	Lema_P050390.1	M23B	MER145504	2.1e-06	1.40469	1.35823	1.65494		L. biglobosa	Lb_j154_P004613	C15	MER141292	8.5e-28	2.05284	1.65156	2.39808
L. maculans	Lema_P050650.1	M49	MER003564	1.7e-54	2.05244	1.72824	1.92258		L. biglobosa	Lb_j154_P004623	C56	MER002455	2.9e-06	2.22604	2.02494	1.74103
L. maculans	Lema_P050920.1	T02	MER175595	1.3e-07	0.325046	0.727686	0.70006		L. biglobosa	Lb_j154_P004715	S08A	MER000338	3.9e-87	1.49316	1.20553	1.97842
L. maculans	Lema_P050920.1	T02	MER175595	6.5e-27	0.325046	0.727686	0.70006		L. biglobosa	Lb_j154_P004716	I09	MER020175	5.2e-05	-0.325657	-0.30626	0.0452281
L. maculans	Lema_P051750.1	M67X	MER021886	3.3e-27	2.39491	2.10549	1.64606		L. biglobosa	Lb_j154_P004716	S08A	MER000336	8.3e-79	-0.325657	-0.30626	0.0452281
L. maculans	Lema_P052790.1	S12	MER043728	3.1e-14	0.464546	0.526513	0.352643		L. biglobosa	Lb_j154_P004720	S09X	MER034741	3.6e-27	1.33254	1.32469	1.19627
L. maculans	Lema_P054280.1	S54	MER015472	3.2e-15	1.79111	1.89859	1.43342		L. biglobosa	Lb_j154_P004741	S09C	MER090033	1.8e-69	0.893431	0.899975	1.19914
L. maculans	Lema_P054940.1	S33	MER000432	1.4e-45	0.536663	0.694572	0.916598		L. biglobosa	Lb_j154_P004764	C44	MER020221	6.6e-65	1.69588	1.52455	1.54104
L. maculans	Lema_P054970.1	M23B	MER173480	5.3e-05	1.92465	2.49163	1.92748		L. biglobosa	Lb_j154_P004764	C44	MER020221	1.5e-18	1.69588	1.52455	1.54104
L. maculans	Lema_P056350.1	S08A	MER042658	1.5e-06	1.89983	1.89595	2.063		L. biglobosa	Lb_j154_P004809	S10	MER000413	5.8e-84	1.63082	1.76642	2.04594
L. maculans	Lema_P056350.1	M28A	MER001288	3.6e-92	1.89983	1.89595	2.063		L. biglobosa	Lb_j154_P004838	S09X	MER090285	4.3e-07	1.78567	1.82034	1.81286
L. maculans	Lema_P056700.1	S16	MER000495	2.7e-64	1.48321	1.80168	1.43656		L. biglobosa	Lb_j154_P004840	M28X	MER001911	2.4e-48	1.1175	1.14178	1.18054
L. maculans	Lema_P057870.1	M01	MER002281	1.4e-74	1.54963	1.64831	1.46592		L. biglobosa	Lb_j154_P004909	M23B	MER145504	1.8e-06	0.004418	-0.261885	0.0184172
L. maculans	Lema_P058000.1	C56	MER038141	7.8e-09	2.77758	3.26225	1.7061		L. biglobosa	Lb_j154_P004941	M23B	MER161415	4.5e-07	0.783946	0.706023	1.25587
L. maculans	Lema_P058070.1	M23B	MER083041	1.2e-05	0.430405	0.332855	0.553587		L. biglobosa	Lb_j154_P004945	M28A	MER001288	8.8e-51	2.10238	1.95437	0.651332
L. maculans	Lema_P058090.1	A33	MER057496	1.3e-06	1.8043	1.92432	1.78489		L. biglobosa	Lb_j154_P004945	M28A	MER002161	1.4e-06	2.10238	1.95437	0.651332
L. maculans	Lema_P059030.1	M76	MER060642	5.1e-32	1.23824	1.15502	0.914085		L. biglobosa	Lb_j154_P004967	M67X	MER030133	4.9e-45	2.20148	2.32549	1.84574
L. maculans	Lema_P059220.1	M28E	MER005131	6e-71	2.30496	2.41429	2.53968		L. biglobosa	Lb_j154_P005001	S09X	MER033274	1e-12	2.02376	1.96307	2.14006
L. maculans	Lema_P059640.1	M23B	MER145504	4.5e-05	1.00032	0.580526	1.14766		L. biglobosa	Lb_j154_P005019	S33	MER036083	1e-07	0.672465	0.221007	2.53863
L. maculans	Lema_P059740.1	M24B	MER001248	2e-54	2.29453	2.32549	2.2476		L. biglobosa	Lb_j154_P005031	M24B	MER013463	1.4e-61	1.53039	1.58309	1.4678
L. maculans	Lema_P060050.1	M03A	MER003110	0	2.15081	2.0966	1.7859		L. biglobosa	Lb_j154_P005041	C19	MER030317	2.7e-41	1.10537	1.16471	1.04656
L. maculans	Lema_P060290.1	M23B	MER145504	2.6e-09	1.5691	1.3243	1.51796		L. biglobosa	Lb_j154_P005041	C19	MER030317	5.5e-09	1.10537	1.16471	1.04656
L. maculans	Lema_P061140.1	M20A	MER092256	2.4e-57	2.1252	2.2219	1.74376		L. biglobosa	Lb_j154_P005046	M19	MER120317	2.8e-76	1.00006	1.21854	0.853942
L. maculans	Lema_P062170.1	C19	MER093050	4.6e-107	1.448	1.70475	1.49645		L. biglobosa	Lb_j154_P005069	M23B	MER083041	4.3e-06	0.751781	0.838085	0.571184
L. maculans	Lema_P062650.1	M01	MER001010	2e-95	1.73997	1.69969	1.34545		L. biglobosa	Lb_j154_P005086	C19	MER002667	6e-15	2.25467	2.46898	2.17019
L. maculans	Lema_P062960.1	C19	MER064621	2.5e-82	1.65834	1.20745	1.0909		L. biglobosa	Lb_j154_P005086	C19	MER002667	4.8e-60	2.25467	2.46898	2.17019
L. maculans	Lema_P063050.1	T01A	MER035526	6.4e-43	2.64417	2.47342	2.40217		L. biglobosa	Lb_j154_P005103	M14A	MER003908	1.1e-93	1.84664	1.54104	0.634868
L. maculans	Lema_P063240.1	T01X	MER080258	8.9e-87	2.54449	2.49267	2.52339		L. biglobosa	Lb_j154_P005171	M23B	MER083041	1.3e-07	0.620408	0.389442	0.74254
L. maculans	Lema_P063260.1	T01A	MER000551	5.9e-50	2.47379	2.60314	2.35609		L. biglobosa	Lb_j154_P005178	M23B	MER125109	1.6e-05	0.755562	0.876773	0.865736
L. maculans	Lema_P063570.1	C44	MER003322	2.1e-14	2.1366	2.09026	1.25335		L. biglobosa	Lb_j154_P005205	M24X	MER026495	3.3e-44	1.59495	1.55597	1.75907
L. maculans	Lema_P063710.1	M19	MER001260	7.1e-57	1.32989	1.14494	1.08043		L. biglobosa	Lb_j154_P005208	S09X	MER033188	1.2e-29	0.988216	0.98128	1.08173
L. maculans	Lema_P063890.1	S33	MER044641	3.7e-05	1.77022	1.63569	1.67165		L. biglobosa	Lb_j154_P005216	M28A	MER015094	1e-15	1.86512	2.06993	1.83832
L. maculans	Lema_P063890.1	S09X	MER017242	1e-49	1.77022	1.63569	1.67165		L. biglobosa	Lb_j154_P005216	M28A	MER015094	9.3e-40	1.86512	2.06993	1.83832
L. maculans	Lema_P063900.1	T01A	MER001645	8.1e-75	2.47634	2.54792	2.32463		L. biglobosa	Lb_j154_P005232	C19	MER000865	1.7e-38	1.24347	1.22655	1.09075
L. maculans	Lema_P064110.1	M16C	MER046057	2.9e-100	1.99881	2.03436	1.99401		L. biglobosa	Lb_j154_P005244	C19	MER049640	1.8e-06	-0.501967	0.262461	0.170897
L. maculans	Lema_P064530.1	C48	MER064210	3.8e-47	1.85076	1.77353	1.91754		L. biglobosa	Lb_j154_P005246	C54	MER013559	4.9e-06	1.58557	1.61038	2.04098
L. maculans	Lema_P065350.1	M48A	MER002635	1.8e-74	2.53344	2.27857	2.10892		L. biglobosa	Lb_j154_P005246	C54	MER013559	1.5e-50	1.58557	1.61038	2.04098
L. maculans	Lema_P066230.1	T01A	MER125756	1.2e-77	2.45869	2.60749	2.42765		L. biglobosa	Lb_j154_P005253	M23B	MER083041	1.6e-05	0.674206	0.723891	1.28091
L. maculans	Lema_P066300.1	M43B	MER029657	6.7e-32	0.643833	1.06301	0.980665		L. biglobosa	Lb_j154_P005341	S54	MER048181	1.5e-08	1.48212	1.55679	1.09185
L. maculans	Lema_P066350.1	M67A	MER030134	1.5e-44	2.05215	2.1412	2.01225		L. biglobosa	Lb_j154_P005367	M67C	MER029722	7.6e-48	1.04159	1.12025	1.41841
L. maculans	Lema_P066500.1	M28E	MER005131	1.2e-60	2.20948	2.06262	1.15446		L. biglobosa	Lb_j154_P005405	C85	MER086098	1.7e-10	1.71896	1.65287	1.4249
L. maculans	Lema_P066540.1	M23B	MER145504	5e-06	1.20016	1.09423	1.39091		L. biglobosa	Lb_j154_P005434	S09X	MER033198	3.7e-45	1.75761	1.5299	1.72124
L. maculans	Lema_P067060.1	G01	MER003426	1.8e-19	0.0936842	0.427545	0.410957		L. biglobosa	Lb_j154_P005464	M23B	MER083041	2.1e-05	0.722237	0.749311	0.911967
L. maculans	Lema_P067340.1	S28	MER093133	3.6e-41	2.26	2.59923	2.20652		L. biglobosa	Lb_j154_P005525	C85	MER123209	1e-09	1.25518	1.3076	1.42955
L. maculans	Lema_P067430.1	S12	MER165967	1.6e-73	1.78456	2.1417	2.34608		L. biglobosa	Lb_j154_P005573	S33	MER044633	1.3e-08	1.20511	0.873237	0.719273
L. maculans	Lema_P067430.1	S12	MER165967	9.9e-11	1.78456	2.1417	2.34608		L. biglobosa	Lb_j154_P005586	T01A	MER016204	2.5e-61	2.19548	2.25932	2.53888
L. maculans	Lema_P067950.1	C14B	MER138488	7.3e-44	1.90687	1.99861	2.11575		L. biglobosa	Lb_j154_P005598	M14A	MER120039	9.1e-18	1.48062	1.24655	0.784235
L. maculans	Lema_P067970.1	M67A	MER003198	1.1e-118	2.22806	2.43067	2.23034		L. biglobosa	Lb_j154_P005640	M03A	MER003110	3.4e-300	2.24549	2.0127	2.17009
L. maculans	Lema_P067980.1	M23B	MER145504	2.6e-05	0.272914	0.465288	0.529307		L. biglobosa	Lb_j154_P005654	M49	MER003564	1.3e-54	2.05244	1.9693	1.94117
L. maculans	Lema_P068070.1	M36	MER001400	2.8e-164	1.68128	1.44277	0.827378		L. biglobosa	Lb_j154_P005673	C26	MER152244	5.2e-05	0.861471	0.89452	0.832769
L. maculans	Lema_P068070.1	M04	MER084123	1.4e-06	1.68128	1.44277	0.827378		L. biglobosa	Lb_j154_P005673	C26	MER045312	3.8e-15	0.861471	0.89452	0.832769
L. maculans	Lema_P068240.1	M28B	MER002104	1.1e-50	1.70239	1.95423	2.29102		L. biglobosa	Lb_j154_P005756	T03	MER002728	6.7e-05	0.710249	0.561817	0.68873
L. maculans	Lema_P068870.1	S28	MER093133	3.8e-37	1.3266	0.918959	1.13217		L. biglobosa	Lb_j154_P005772	M23B	MER145504	1.7e-07	0.571865	0.597742	0.750057
L. maculans	Lema_P069480.1	S09X	MER000263	4.6e-88	1.735	1.70133	1.26071		L. biglobosa	Lb_j154_P005786	S33	MER036084	6.1e-09	1.84703	1.75887	1.82556
L. maculans	Lema_P069870.1	S09X	MER043003	3e-07	0.618883	-0.148651	0.271157		L. biglobosa	Lb_j154_P005811	M20A	MER015142	1.9e-52	1.13096	1.27308	1.23341
L. maculans	Lema_P070060.1	T02	MER055667	3.9e-05	0.154174	-0.896678	0.170101		L. biglobosa	Lb_j154_P005813	M16B	MER043985	1.1e-57	2.49865	2.45481	2.22025
L. maculans	Lema_P070060.1	T02	MER055667	2.1e-09	0.154174	-0.896678	0.170101		L. biglobosa	Lb_j154_P005813	M16B	MER001229	8.5e-81	2.49865	2.45481	2.22025
L. maculans	Lema_P070270.1	C19	MER030317	2.6e-43	0.852528	1.18765	1.26342		L. biglobosa	Lb_j154_P005850	C56	MER010992	3.9e-12	2.08435	2.0146	1.41883
L. maculans	Lema_P070270.1	C19	MER030317	1.1e-09	0.852528	1.18765	1.26342		L. biglobosa	Lb_j154_P005858	M20X	MER026433	1.3e-51	1.63219	1.54222	1.33631
L. maculans	Lema_P070360.1	M24B	MER013463	1.2e-60	1.61625	1.50467	1.33718		L. biglobosa	Lb_j154_P005890	M22	MER147157	1.2e-14	2.23331	2.06476	1.6011
L. maculans	Lema_P070580.1	S33	MER044899	7.1e-10	0.826926	0.743275	2.04541		L. biglobosa	Lb_j154_P005894	C26	MER045094	1.6e-26	1.49506	1.56522	1.80486
L. maculans	Lema_P070820.1	M23B	MER145504	2.3e-06	1.74127	1.5919	1.66734		L. biglobosa	Lb_j154_P005954	M67A	MER030137	2.4e-13	1.56579	1.68048	1.6708
L. maculans	Lema_P071350.1	S08A	MER000336	4.2e-78	0.55401	0.327273	0.767005		L. biglobosa	Lb_j154_P005957	S33	MER017177	1.8e-14	1.93367	1.65268	1.14935
L. maculans	Lema_P071350.1	I09	MER020175	2.8e-06	0.55401	0.327273	0.767005		L. biglobosa	Lb_j154_P005957	S33	MER017177	1.6e-22	1.93367	1.65268	1.14935
L. maculans	Lema_P071360.1	S08A	MER000338	1.1e-97	0.267047	1.25587	2.59644		L. biglobosa	Lb_j154_P006025	S33	MER014065	6.6e-19	2.03627	2.27118	2.18124
L. maculans	Lema_P071600.1	S09X	MER034741	1.2e-23	1.92215	2.25607	2.12671		L. biglobosa	Lb_j154_P006025	S33	MER017177	3.1e-05	2.03627	2.27118	2.18124
L. maculans	Lema_P072110.1	M20A	MER026471	7.6e-156	2.17476	2.28792	2.05796		L. biglobosa	Lb_j154_P006039	S09X	MER036030	1.3e-08	1.27095	1.22448	1.09969
L. maculans	Lema_P072880.1	M41	MER002600	3.1e-91	1.87232	2.05032	1.73837		L. biglobosa	Lb_j154_P006063	S33	MER031619	1.5e-08	1.85142	2.02519	2.35405
L. maculans	Lema_P072960.1	M35	MER001394	1.8e-34	0.626563	1.20243	0.129608		L. biglobosa	Lb_j154_P006070	S15	MER154186	2.8e-29	0.659283	0.444867	0.554383
L. maculans	Lema_P073370.1	S09X	MER042911	4.2e-12	1.06708	1.20451	1.1403		L. biglobosa	Lb_j154_P006114	S64	MER043119	2.1e-05	0.796175	0.525092	1.27229
L. maculans	Lema_P074250.1	M38	MER033184	1.3e-66	1.88929	1.73518	2.00295		L. biglobosa	Lb_j154_P006136	M28E	MER005131	1e-70	2.01334	2.00665	1.93933
L. maculans	Lema_P074250.1	M38	MER033184	1.6e-08	1.88929	1.73518	2.00295		L. biglobosa	Lb_j154_P006164	M23B	MER083041	9.9e-08	1.61736	1.50596	1.54915
L. maculans	Lema_P074660.1	S26B	MER000602	2.7e-35	2.49428	2.20405	1.81181		L. biglobosa	Lb_j154_P006251	S10	MER005764	5.7e-06	1.95456	1.64318	1.37703
L. maculans	Lema_P074700.1	M23B	MER145504	4e-05	1.09997	1.37473	1.523		L. biglobosa	Lb_j154_P006251	S10	MER016549	1.8e-53	1.95456	1.64318	1.37703
L. maculans	Lema_P076080.1	M38	MER037714	7.7e-33	1.31192	1.38099	0.819371		L. biglobosa	Lb_j154_P006339	C85	MER123453	3.9e-09	1.80591	2.19325	1.60825
L. maculans	Lema_P076460.1	S09X	MER033198	1e-36	2.06719	2.10223	1.54034		L. biglobosa	Lb_j154_P006339	C88	MER116559	3.8e-28	1.80591	2.19325	1.60825
L. maculans	Lema_P077680.1	C19	MER049640	2.3e-06	0.404137	-0.0571726	-0.285135		L. biglobosa	Lb_j154_P006346	S33	MER031611	2.4e-05	0.903851	1.33526	0.400883
L. maculans	Lema_P077870.1	S09X	MER033198	5.6e-42	0.19855	0.493514	0.789157		L. biglobosa	Lb_j154_P006347	M35	MER001394	1.2e-33	2.15167	1.89088	-0.336795
L. maculans	Lema_P078100.1	M67A	MER022061	1.1e-99	1.95423	1.70892	1.85325		L. biglobosa	Lb_j154_P006354	C26	MER060647	3.5e-66	1.48421	1.43298	1.36853
L. maculans	Lema_P078110.1	M23B	MER145504	5.7e-05	1.92136	1.99493	1.85051		L. biglobosa	Lb_j154_P006354	C26	MER060647	6.1e-42	1.48421	1.43298	1.36853
L. maculans	Lema_P078420.1	M23B	MER145504	9.1e-05	0.543799	0.206969	0.221941		L. biglobosa	Lb_j154_P006458	T01A	MER000551	1.7e-49	2.33829	2.37792	2.2271
L. maculans	Lema_P079220.1	M38	MER037714	2e-50	1.0747	1.37119	1.1219		L. biglobosa	Lb_j154_P006460	T01X	MER080258	3.9e-87	2.35063	2.45248	2.4131
L. maculans	Lema_P079720.1	S01A	MER064548	8.2e-77	2.5786	2.10988	0.64289		L. biglobosa	Lb_j154_P006480	T01A	MER035526	2.8e-43	2.32307	2.54067	2.44097
L. maculans	Lema_P079850.1	S54	MER015686	1.9e-30	1.37317	1.65317	1.77694		L. biglobosa	Lb_j154_P006487	C19	MER064621	2.2e-83	1.25321	1.33963	1.16053
L. maculans	Lema_P079960.1	S26A	MER000597	4e-17	2.21619	2.1229	1.95263		L. biglobosa	Lb_j154_P006506	C19	MER060217	2.9e-119	2.30385	2.45711	2.13839
L. maculans	Lema_P079980.1	M35	MER001399	7.9e-41	0.835422	1.12681	0.750476		L. biglobosa	Lb_j154_P006506	C19	MER002066	1.9e-07	2.30385	2.45711	2.13839
L. maculans	Lema_P080500.1	S09X	MER033198	7.8e-38	1.91355	1.83764	0.499378		L. biglobosa	Lb_j154_P006572	S08B	MER000364	8.1e-111	1.5321	1.5576	1.76703
L. maculans	Lema_P080850.1	C26	MER045094	4.3e-46	1.61444	1.60705	1.40781		L. biglobosa	Lb_j154_P006621	M12B	MER182135	7.4e-41	1.58273	1.5513	1.73018
L. maculans	Lema_P081710.1	M77	MER066227	4.4e-67	2.01859	1.83449	4.68707		L. biglobosa	Lb_j154_P006675	S09X	MER033198	1.4e-36	2.1313	1.43111	0.573229
L. maculans	Lema_P081850.1	M19	MER120317	2.9e-83	0.206969	0.446943	2.59123		L. biglobosa	Lb_j154_P006688	M28A	MER015094	1.4e-26	2.25607	1.83894	1.43725
L. maculans	Lema_P082270.1	S01A	MER064548	3.9e-85	3.21943	3.73578	0.481841		L. biglobosa	Lb_j154_P006696	S09X	MER037861	4.7e-33	1.26223	1.27327	1.23486
L. maculans	Lema_P082280.1	S09X	MER033274	4.9e-10	1.06907	0.918771	1.42887		L. biglobosa	Lb_j154_P006757	S10	MER016549	3.9e-14	1.3258	1.13344	1.3469
L. maculans	Lema_P082660.1	M14A	MER003908	7.4e-80	2.25854	2.58862	1.46848		L. biglobosa	Lb_j154_P006765	M28E	MER005131	1.5e-65	2.12019	1.59057	0.708393
L. maculans	Lema_P082770.1	C02A	MER099306	2.3e-102	0.931671	1.3163	1.6978		L. biglobosa	Lb_j154_P006772	M28B	MER015691	5.1e-44	2.71579	2.05955	1.32796
L. maculans	Lema_P083200.1	S26A	MER000598	8.7e-12	0.345586	0.814237	0.809417		L. biglobosa	Lb_j154_P006772	S08A	MER006089	8.8e-07	2.71579	2.05955	1.32796
L. maculans	Lema_P083360.1	I09	MER018320	3.2e-08	3.11449	3.25057	3.36086		L. biglobosa	Lb_j154_P006777	S09X	MER033274	2.7e-17	1.36749	1.14107	1.77379
L. maculans	Lema_P083420.1	S33	MER000440	1.5e-08	1.21823	1.58755	2.73981		L. biglobosa	Lb_j154_P006819	M23B	MER145504	8.6e-08	1.56076	1.30636	2.26265
L. maculans	Lema_P083420.1	S33	MER000440	2e-11	1.21823	1.58755	2.73981		L. biglobosa	Lb_j154_P006873	M01	MER135234	1.7e-83	1.89213	1.78947	1.98848
L. maculans	Lema_P084450.1	M23B	MER178406	3.7e-08	1.96318	1.76804	1.95165		L. biglobosa	Lb_j154_P006885	I51	MER018285	6.4e-30	1.99244	1.79712	1.04751
L. maculans	Lema_P086240.1	M28E	MER001284	1.3e-11	1.88555	2.20077	0.655324		L. biglobosa	Lb_j154_P006897	S09X	MER033188	2e-35	1.19336	0.703751	0.591877
L. maculans	Lema_P086340.1	S09X	MER033198	1.4e-25	1.15425	1.20352	1.58386		L. biglobosa	Lb_j154_P006913	C26	MER090298	5.7e-17	1.40457	1.5582	0.775096
L. maculans	Lema_P086390.1	M24X	MER026495	5.4e-46	1.5921	1.68025	1.80831		L. biglobosa	Lb_j154_P006921	S08A	MER002764	1.5e-50	2.20591	2.07994	2.11924
L. maculans	Lema_P087950.1	S33	MER000432	7.3e-24	2.32324	2.57019	2.23187		L. biglobosa	Lb_j154_P006940	S33	MER031619	3e-07	2.00202	2.0784	1.43221
L. maculans	Lema_P088200.1	S10	MER002010	2.9e-170	2.48836	2.62139	2.81854		L. biglobosa	Lb_j154_P007016	T01A	MER125756	3.7e-77	2.32229	2.37602	2.20958
L. maculans	Lema_P088290.1	M24B	MER001248	3.4e-31	1.65932	0.883545	1.4518		L. biglobosa	Lb_j154_P007020	M43B	MER029657	2.6e-33	1.21474	1.1708	1.46179
L. maculans	Lema_P088290.1	M24B	MER001248	7.5e-13	1.65932	0.883545	1.4518		L. biglobosa	Lb_j154_P007024	M67A	MER030134	4.3e-44	2.14578	2.18177	2.0805
L. maculans	Lema_P088610.1	C12	MER000836	1.5e-31	1.06091	0.567476	1.04516		L. biglobosa	Lb_j154_P007045	A01A	MER000941	2.8e-132	3.03996	2.9328	3.17095
L. maculans	Lema_P088710.1	C12	MER013494	1.5e-69	2.01835	2.21067	2.18912		L. biglobosa	Lb_j154_P007092	C44	MER033254	3.5e-09	1.93239	2.12372	1.86357
L. maculans	Lema_P088850.1	C12	MER000836	4.1e-38	1.45973	1.46946	1.61761		L. biglobosa	Lb_j154_P007148	C56	MER038141	2.6e-10	1.78221	1.9733	0.389442
L. maculans	Lema_P089170.1	A01A	MER001437	2.5e-118	2.03414	2.05244	0.848263		L. biglobosa	Lb_j154_P007150	C14B	MER114503	1.3e-47	1.33585	1.2287	1.22347
L. maculans	Lema_P089670.1	M38	MER004801	7.9e-143	1.63075	1.54878	1.34737		L. biglobosa	Lb_j154_P007152	M67A	MER003198	7.5e-118	2.06967	2.13741	1.85842
L. maculans	Lema_P090440.1	S09X	MER037861	1.4e-30	0.657042	0.797159	1.20388		L. biglobosa	Lb_j154_P007161	M04	MER084123	4.1e-06	1.45615	1.00664	0.730073
L. maculans	Lema_P090570.1	S33	MER000432	4.2e-16	1.99954	2.15663	2.14755		L. biglobosa	Lb_j154_P007161	M36	MER001400	5.2e-159	1.45615	1.00664	0.730073
L. maculans	Lema_P090570.1	S33	MER000432	2.1e-11	1.99954	2.15663	2.14755		L. biglobosa	Lb_j154_P007199	S33	MER011785	1e-10	1.80384	1.96697	1.56144
L. maculans	Lema_P090890.1	M23B	MER145504	1.1e-06	0.670187	0.903948	1.47305		L. biglobosa	Lb_j154_P007199	S33	MER030163	8.5e-32	1.80384	1.96697	1.56144
L. maculans	Lema_P090890.1	M23B	MER166256	8.9e-05	0.670187	0.903948	1.47305		L. biglobosa	Lb_j154_P007201	S09X	MER033244	2.7e-17	0.761009	0.901457	1.64209
L. maculans	Lema_P090890.1	M23B	MER173480	1.2e-05	0.670187	0.903948	1.47305		L. biglobosa	Lb_j154_P007270	S54	MER015472	8.5e-15	1.67184	1.82911	1.73245
L. maculans	Lema_P091390.1	M23B	MER125109	1.1e-08	0.790571	0.880314	1.03162		L. biglobosa	Lb_j154_P007438	M24A	MER001728	9e-125	2.26463	2.30471	1.99458
L. maculans	Lema_P091390.1	M23B	MER178137	4.7e-05	0.790571	0.880314	1.03162		L. biglobosa	Lb_j154_P007478	M23B	MER145504	2.7e-05	2.0657	1.85683	1.25808
L. maculans	Lema_P092410.1	S01B	MER089235	1.6e-05	2.18702	2.21761	2.24651		L. biglobosa	Lb_j154_P007509	S33	MER031617	9.1e-12	1.02505	1.06497	1.16906
L. maculans	Lema_P092850.1	M16B	MER043985	4.7e-58	2.49723	2.53725	2.19376		L. biglobosa	Lb_j154_P007535	M41	MER002600	1.2e-90	1.77921	1.96021	1.69282
L. maculans	Lema_P092850.1	M16B	MER001229	1.6e-77	2.49723	2.53725	2.19376		L. biglobosa	Lb_j154_P007573	M67X	MER021886	1.3e-27	2.20176	2.23492	1.86436
L. maculans	Lema_P093210.1	C14B	MER163432	1.3e-17	0.493327	0.207476	0.492391		L. biglobosa	Lb_j154_P007605	M20D	MER002655	4.5e-52	2.06871	1.99623	1.5603
L. maculans	Lema_P093810.1	C88	MER116559	9.8e-29	1.84274	1.98117	1.55517		L. biglobosa	Lb_j154_P007641	M23B	MER166256	3.9e-05	1.43122	1.48616	1.52886
L. maculans	Lema_P093810.1	C85	MER123453	6.8e-09	1.84274	1.98117	1.55517		L. biglobosa	Lb_j154_P007669	M01	MER001010	2.8e-96	1.62808	1.56165	1.31053
L. maculans	Lema_P094080.1	T01A	MER000542	2.2e-81	2.46217	2.49681	2.2051		L. biglobosa	Lb_j154_P007679	S12	MER179257	4.9e-43	1.93157	1.5008	1.22595
L. maculans	Lema_P094140.1	S53	MER144190	2.7e-05	0.967436	1.50794	1.23041		L. biglobosa	Lb_j154_P007681	C56	MER002455	5.8e-05	2.86848	2.32784	2.34056
L. maculans	Lema_P094480.1	M23B	MER083041	2.2e-05	0.881989	0.90333	1.34004		L. biglobosa	Lb_j154_P007687	M24A	MER005690	1.5e-69	1.7587	1.86028	1.67725
L. maculans	Lema_P094550.1	C54	MER013559	5.8e-07	1.48287	1.72124	2.01696		L. biglobosa	Lb_j154_P007701	M38	MER015112	8.9e-08	1.46926	1.41926	1.18003
L. maculans	Lema_P094550.1	C54	MER013559	1.8e-51	1.48287	1.72124	2.01696		L. biglobosa	Lb_j154_P007747	M19	MER001260	2e-54	1.27576	1.40122	1.38172
L. maculans	Lema_P094690.1	C19	MER000865	2.1e-42	1.0714	1.34019	1.48971		L. biglobosa	Lb_j154_P007769	S09X	MER017242	2.2e-47	1.33124	1.64065	1.26333
L. maculans	Lema_P094920.1	C01A	MER002752	3.8e-05	1.44347	1.53356	1.41583		L. biglobosa	Lb_j154_P007769	S33	MER044641	7e-05	1.33124	1.64065	1.26333
L. maculans	Lema_P094960.1	S33	MER001367	2.2e-66	1.79888	1.86056	1.63536		L. biglobosa	Lb_j154_P007770	T01A	MER001645	2.4e-74	2.21539	2.3645	2.21619
L. maculans	Lema_P094960.1	S09C	MER084107	4.5e-06	1.79888	1.86056	1.63536		L. biglobosa	Lb_j154_P007795	M16C	MER046057	1.5e-99	1.41416	1.35891	1.28015
L. maculans	Lema_P094980.1	C15	MER141292	1.1e-21	1.45298	1.68488	1.73945		L. biglobosa	Lb_j154_P007831	C48	MER064210	2.1e-58	1.6809	1.55117	1.76563
L. maculans	Lema_P095010.1	S14	MER165695	1.5e-65	1.92572	1.87037	1.52472		L. biglobosa	Lb_j154_P007879	C19	MER005428	8.6e-08	1.46722	1.85902	1.48778
L. maculans	Lema_P095180.1	S09X	MER033235	1.2e-31	2.13082	2.06043	1.63648		L. biglobosa	Lb_j154_P007887	A01A	MER155881	5.1e-85	0.824782	0.921755	0.895341
L. maculans	Lema_P095190.1	S33	MER014065	4.6e-13	1.45904	1.53729	1.13843		L. biglobosa	Lb_j154_P007942	S33	MER000431	1.5e-84	1.80107	1.602	1.44124
L. maculans	Lema_P095370.1	M03A	MER001156	8.5e-117	1.48503	1.64591	0.985549		L. biglobosa	Lb_j154_P007955	S10	MER016549	6e-54	1.35465	1.25509	1.42918
L. maculans	Lema_P095430.1	C19	MER142700	1.6e-181	1.6843	1.50484	1.37811		L. biglobosa	Lb_j154_P008014	C26	MER060647	4.2e-95	2.30098	2.29809	1.96127
L. maculans	Lema_P095930.1	C14B	MER138488	1.6e-109	1.96561	2.17588	2.01357		L. biglobosa	Lb_j154_P008019	C45	MER004220	2.8e-43	1.6456	1.24295	1.24692
L. maculans	Lema_P096480.1	C02A	MER005406	2.6e-74	0.763042	1.1011	1.47521		L. biglobosa	Lb_j154_P008023	C19	MER093137	1.6e-121	0.469841	0.689692	0.561817
L. maculans	Lema_P097010.1	M67C	MER029722	1.9e-46	1.56615	1.61736	1.50157		L. biglobosa	Lb_j154_P008025	S33	MER044357	5e-33	1.82911	2.11825	2.31121
L. maculans	Lema_P097210.1	S54	MER048181	1.1e-13	1.37097	1.59834	1.13061		L. biglobosa	Lb_j154_P008105	C02A	MER005406	2.1e-73	0.993069	0.87743	0.93147
L. maculans	Lema_P097750.1	C12	MER125114	5.6e-05	0.625986	1.14152	0.988807		L. biglobosa	Lb_j154_P008131	M23B	MER145504	8.8e-09	0.488714	0.410957	0.602181
L. maculans	Lema_P097750.1	C12	MER015601	1e-23	0.625986	1.14152	0.988807		L. biglobosa	Lb_j154_P008168	M28B	MER015336	2.4e-38	1.08644	1.34536	1.31774
L. maculans	Lema_P098670.1	M23B	MER083041	2.3e-05	0.900359	0.612448	1.09013		L. biglobosa	Lb_j154_P008174	M23B	MER178406	2.3e-06	0.913326	0.826654	1.78489
L. maculans	Lema_P098890.1	M23B	MER083041	1.7e-08	1.00529	0.713859	1.30257		L. biglobosa	Lb_j154_P008178	S26B	MER000602	4.6e-35	1.91829	2.01309	1.85602
L. maculans	Lema_P098890.1	M23B	MER083041	2.9e-08	1.00529	0.713859	1.30257		L. biglobosa	Lb_j154_P008231	S09X	MER033227	1.7e-24	1.51796	1.29883	1.26985
L. maculans	Lema_P099200.1	C44	MER020221	6.6e-65	1.87162	1.57559	1.97087		L. biglobosa	Lb_j154_P008269	S09X	MER017368	9.2e-21	0.308074	0.350721	0.271238
L. maculans	Lema_P099200.1	C44	MER020221	8.1e-18	1.87162	1.57559	1.97087		L. biglobosa	Lb_j154_P008279	C48	MER023064	5.4e-24	0.877592	1.07098	0.923028
L. maculans	Lema_P099500.1	S09C	MER090033	5.5e-68	0.632182	1.26897	1.48212		L. biglobosa	Lb_j154_P008291	C26	MER090298	4.5e-50	1.61099	1.69441	1.04394
L. maculans	Lema_P099730.1	S09X	MER033188	4.3e-13	1.08353	1.27853	0.961798		L. biglobosa	Lb_j154_P008325	T01A	MER001516	1.1e-93	2.39519	2.4254	2.32915
L. maculans	Lema_P099780.1	U48	MER093142	8.2e-77	1.50473	1.71154	1.62952		L. biglobosa	Lb_j154_P008420	C44	MER004101	3e-30	1.94686	1.9978	1.99346
L. maculans	Lema_P100140.1	C19	MER164104	3e-06	0.684756	0.671279	0.492167		L. biglobosa	Lb_j154_P008451	A22B	MER019701	7.2e-23	1.2599	1.45388	1.78005
L. maculans	Lema_P100140.1	C19	MER011774	1.5e-05	0.684756	0.671279	0.492167		L. biglobosa	Lb_j154_P008451	A22B	MER019701	1.1e-11	1.2599	1.45388	1.78005
L. maculans	Lema_P100150.1	C19	MER002893	3.7e-13	0.322745	0.139017	0.221613		L. biglobosa	Lb_j154_P008461	M38	MER033184	2.4e-38	1.24161	1.21356	1.35397
L. maculans	Lema_P100270.1	C26	MER152244	3.6e-06	0.585191	1.03505	1.07164		L. biglobosa	Lb_j154_P008465	T01A	MER004371	1.2e-26	1.73342	1.87675	1.7853
L. maculans	Lema_P100270.1	C26	MER045312	5e-15	0.585191	1.03505	1.07164		L. biglobosa	Lb_j154_P008465	T01A	MER004371	9.3e-31	1.73342	1.87675	1.7853
L. maculans	Lema_P100680.1	M01	MER135234	1.8e-83	1.53437	1.58454	1.69828		L. biglobosa	Lb_j154_P008478	C19	MER056043	4.2e-06	0.862471	0.97017	0.416837
L. maculans	Lema_P101250.1	A01A	MER054324	2.1e-113	1.33142	1.52786	1.45824		L. biglobosa	Lb_j154_P008506	U48	MER093142	1.8e-76	1.2072	1.30986	1.32009
L. maculans	Lema_P101600.1	S09X	MER033198	6.3e-41	1.70019	1.45758	0.482148		L. biglobosa	Lb_j154_P008512	S09X	MER033188	5.1e-28	0.873853	1.07977	0.79458
L. maculans	Lema_P101780.1	T01A	MER000549	8.5e-64	2.42082	2.39179	2.39889		L. biglobosa	Lb_j154_P008523	S08A	MER000341	9e-20	0.418673	0.19709	1.47383
L. maculans	Lema_P101820.1	M16B	MER111941	1.3e-07	2.38224	2.55625	2.05887		L. biglobosa	Lb_j154_P008536	S09B	MER000405	9.7e-42	1.13724	1.19947	1.6747
L. maculans	Lema_P101820.1	M16B	MER001228	1.5e-17	2.38224	2.55625	2.05887		L. biglobosa	Lb_j154_P008536	S09B	MER000405	3.9e-39	1.13724	1.19947	1.6747
L. maculans	Lema_P102270.1	T03	MER001629	1.6e-96	1.63774	1.06391	1.55702		L. biglobosa	Lb_j154_P008600	S09X	MER017368	3.3e-12	0.189345	0.0104359	0.378957
L. maculans	Lema_P102510.1	I51	MER018285	5e-06	0.962369	0.0599767	0.628865		L. biglobosa	Lb_j154_P008704	C12	MER015601	8.8e-05	0.562273	0.607762	0.547274
L. maculans	Lema_P102550.1	T01A	MER000553	7.4e-27	2.45208	2.29889	2.53863		L. biglobosa	Lb_j154_P008704	C12	MER015601	7.2e-26	0.562273	0.607762	0.547274
L. maculans	Lema_P102550.1	T01A	MER000553	4.4e-29	2.45208	2.29889	2.53863		L. biglobosa	Lb_j154_P008732	C14B	MER138488	5.4e-110	1.78836	1.9106	1.98117
L. maculans	Lema_P102580.1	T01A	MER001710	1.1e-46	2.56372	2.60508	2.50158		L. biglobosa	Lb_j154_P008754	M23B	MER083041	1.2e-05	-0.215888	-0.224965	-0.0449892
L. maculans	Lema_P102680.1	M38	MER015112	3.4e-07	1.83256	1.69828	1.56331		L. biglobosa	Lb_j154_P008756	A01A	MER090759	8.5e-45	0.660406	0.6922	0.761691
L. maculans	Lema_P103030.1	M23B	MER166256	1.1e-06	1.14065	1.40704	1.24236		L. biglobosa	Lb_j154_P008777	C19	MER049640	1.8e-05	1.66186	1.5691	2.21249
L. maculans	Lema_P103040.1	M16C	MER025036	2.1e-113	1.57916	1.89719	1.45322		L. biglobosa	Lb_j154_P008780	I51	MER029866	5.8e-14	2.35609	1.86647	0.805419
L. maculans	Lema_P103050.1	M20A	MER092237	1.4e-89	1.52623	1.81968	1.61779		L. biglobosa	Lb_j154_P008862	M23B	MER166256	1.9e-07	1.52786	1.75531	1.49739
L. maculans	Lema_P103230.1	S09X	MER033188	3.4e-32	1.3386	1.84313	1.49066		L. biglobosa	Lb_j154_P008866	S09X	MER033235	1.3e-28	0.272717	0.565737	0.938862
L. maculans	Lema_P103750.1	M14A	MER120039	3.8e-45	1.73197	1.67041	1.80713		L. biglobosa	Lb_j154_P008955	M20D	MER021873	1.3e-49	1.28179	1.1941	0.680405
L. maculans	Lema_P103800.1	S33	MER044357	2.4e-110	1.7433	1.89374	2.08675		L. biglobosa	Lb_j154_P008967	M28E	MER001284	6e-23	1.619	1.22904	0.223901
L. maculans	Lema_P103960.1	S09X	MER033198	7.7e-39	0.786135	1.57148	1.06805		L. biglobosa	Lb_j154_P008979	A01A	MER078983	2e-48	0.746107	1.07898	0.780031
L. maculans	Lema_P103980.1	S33	MER017177	8.6e-30	1.1708	2.26086	1.49839		L. biglobosa	Lb_j154_P009076	I32	MER023234	3.8e-06	0.66149	0.853942	0.910498
L. maculans	Lema_P104480.1	C19	MER001879	2.2e-65	1.26596	1.39566	1.21686		L. biglobosa	Lb_j154_P009076	I32	MER023234	1.4e-12	0.66149	0.853942	0.910498
L. maculans	Lema_P104480.1	C19	MER001879	3.2e-44	1.26596	1.39566	1.21686		L. biglobosa	Lb_j154_P009092	C01B	MER101307	2.4e-108	1.79791	1.47802	2.16319
L. maculans	Lema_P104740.1	M67A	MER030137	9.8e-14	1.58008	1.86028	1.83926		L. biglobosa	Lb_j154_P009104	M23B	MER155608	9.5e-05	0.518986	-0.618596	0.147177
L. maculans	Lema_P104780.1	S33	MER017177	9.7e-46	1.48242	1.65801	1.02891		L. biglobosa	Lb_j154_P009151	C19	MER001879	1.9e-65	1.44423	1.37178	1.28353
L. maculans	Lema_P105700.1	C26	MER060647	1.4e-95	2.25376	2.28576	1.99902		L. biglobosa	Lb_j154_P009151	C19	MER001879	3.1e-45	1.44423	1.37178	1.28353
L. maculans	Lema_P105780.1	C45	MER004220	3.7e-43	1.19094	1.42178	1.27262		L. biglobosa	Lb_j154_P009173	A01A	MER001437	3.2e-114	1.78195	1.15855	0.680066
L. maculans	Lema_P105860.1	C19	MER093137	2.1e-123	0.22961	0.749078	0.890864		L. biglobosa	Lb_j154_P009198	C12	MER000836	1.4e-36	1.39329	0.918959	2.01817
L. maculans	Lema_P105890.1	S33	MER044357	1e-33	1.70293	2.08186	1.98265		L. biglobosa	Lb_j154_P009220	M23B	MER083041	8.8e-09	1.12278	1.20902	1.63655
L. maculans	Lema_P106180.1	M48X	MER026545	1.3e-47	1.81814	2.21874	2.42352		L. biglobosa	Lb_j154_P009231	T03	MER070836	4.6e-54	2.1691	1.95231	1.51873
L. maculans	Lema_P106830.1	M24A	MER011746	3.3e-99	0.760666	1.34045	1.32444		L. biglobosa	Lb_j154_P009231	T03	MER070836	8.4e-39	2.1691	1.95231	1.51873
L. maculans	Lema_P107950.1	S09X	MER036028	2.1e-05	1.49294	1.56005	1.23819		L. biglobosa	Lb_j154_P009275	S33	MER044357	6.3e-06	2.16136	1.75706	1.46375
L. maculans	Lema_P108030.1	C19	MER126165	8.2e-05	1.66446	1.22195	0.906485		L. biglobosa	Lb_j154_P009339	M28A	MER005005	5.6e-61	2.52841	2.41015	1.10467
L. maculans	Lema_P108300.1	C19	MER064148	7.7e-86	1.04767	1.30613	1.19445		L. biglobosa	Lb_j154_P009347	S09X	MER000263	1.1e-84	2.13255	2.07313	1.74752
L. maculans	Lema_P108670.1	M16B	MER079232	5.7e-24	1.78105	2.0899	1.63406		L. biglobosa	Lb_j154_P009387	C12	MER000836	5e-47	1.96211	1.85562	1.79712
L. maculans	Lema_P108670.1	M16B	MER163111	3.1e-91	1.78105	2.0899	1.63406		L. biglobosa	Lb_j154_P009407	A01A	MER001437	1.6e-73	2.10429	2.02143	1.09629
L. maculans	Lema_P110050.1	A01A	MER155881	2e-35	0.294323	0.651071	0.955208		L. biglobosa	Lb_j154_P009455	A01A	MER155881	2.6e-50	1.30645	1.46418	1.40183
L. maculans	Lema_P110360.1	S08A	MER087525	6.8e-70	2.66194	2.31003	0.684756		L. biglobosa	Lb_j154_P009485	M23B	MER145504	1.3e-05	0.440022	-0.22427	-0.359185
L. maculans	Lema_P110720.1	S33	MER031617	2.6e-07	0.234741	0.736515	1.20068		L. biglobosa	Lb_j154_P009507	S09X	MER030913	4e-05	0.798322	1.07075	0.990624
L. maculans	Lema_P110760.1	M23B	MER083041	1.2e-05	0.698807	0.791424	1.23584		L. biglobosa	Lb_j154_P009507	S33	MER017177	2.3e-15	0.798322	1.07075	0.990624
L. maculans	Lema_P110760.1	M23B	MER145504	3e-05	0.698807	0.791424	1.23584		L. biglobosa	Lb_j154_P009507	S33	MER017177	7.3e-07	0.798322	1.07075	0.990624
L. maculans	Lema_P110760.1	M23B	MER145504	2.8e-07	0.698807	0.791424	1.23584		L. biglobosa	Lb_j154_P009557	M23B	MER145504	8.7e-05	1.71309	1.75503	1.9873
L. maculans	Lema_P110890.1	C19	MER090264	1.8e-123	1.18834	1.33431	1.51479		L. biglobosa	Lb_j154_P009558	M23B	MER145504	5.6e-05	1.71314	1.75512	1.98737
L. maculans	Lema_P111010.1	S33	MER017193	3.9e-10	2.70044	2.22806	1.78183		L. biglobosa	Lb_j154_P009568	C19	MER164462	2.6e-61	1.49009	1.5255	1.32606
L. maculans	Lema_P111020.1	S09X	MER033274	3.4e-05	1.38849	1.67771	1.47196		L. biglobosa	Lb_j154_P009577	S09X	MER017368	1.7e-09	1.87418	1.62474	2.43974
L. maculans	Lema_P111220.1	S10	MER016549	1.1e-180	1.8648	2.30135	2.10107		L. biglobosa	Lb_j154_P009577	S33	MER036070	5.9e-15	1.87418	1.62474	2.43974
L. maculans	Lema_P111380.1	T01A	MER000554	1.5e-69	2.44866	2.37079	2.46869		L. biglobosa	Lb_j154_P009623	M23B	MER125109	7e-07	1.18149	1.07909	1.28069
L. maculans	Lema_P111740.1	C02A	MER099306	2.8e-88	1.39566	1.29073	1.47787		L. biglobosa	Lb_j154_P009686	A01A	MER155881	3.1e-36	0.204844	0.533902	0.756814
L. maculans	Lema_P112160.1	A01A	MER090759	1.2e-54	0.532738	1.50437	1.03451		L. biglobosa	Lb_j154_P009737	M16B	MER079232	2.9e-23	1.99044	2.08998	1.88197
L. maculans	Lema_P112370.1	C19	MER049640	5.1e-05	2.08353	1.24737	1.42034		L. biglobosa	Lb_j154_P009737	M16B	MER163111	3.2e-93	1.99044	2.08998	1.88197
L. maculans	Lema_P112410.1	I51	MER029866	3.7e-12	1.81349	1.78802	1.15334		L. biglobosa	Lb_j154_P009798	S12	MER165967	3.1e-74	1.41275	1.28504	1.31897
L. maculans	Lema_P112800.1	S33	MER014065	7.2e-21	2.37792	2.38224	2.15239		L. biglobosa	Lb_j154_P009798	S12	MER165967	1.3e-20	1.41275	1.28504	1.31897
L. maculans	Lema_P112800.1	S33	MER017177	2.8e-09	2.37792	2.38224	2.15239		L. biglobosa	Lb_j154_P009818	S28	MER093133	1.3e-39	2.52179	1.95201	1.62089
L. maculans	Lema_P112900.1	M20A	MER041626	2.6e-06	0.707864	1.27456	1.35438		L. biglobosa	Lb_j154_P009823	M06	MER038654	1.7e-08	-0.934918	0.169669	-0.0879789
L. maculans	Lema_P112900.1	M20A	MER015142	9.9e-54	0.707864	1.27456	1.35438		L. biglobosa	Lb_j154_P009892	S09X	MER033237	1.6e-12	2.25754	1.78696	2.01062
L. maculans	Lema_P113040.1	A01A	MER054324	1.7e-05	1.06171	1.49421	1.9295		L. biglobosa	Lb_j154_P009906	M24X	MER064643	9.7e-46	2.52107	2.45208	2.17825
L. maculans	Lema_P113540.1	C19	MER164462	4.2e-62	1.81867	1.87675	1.48348		L. biglobosa	Lb_j154_P009929	T02	MER175595	1e-06	0.665852	0.66133	0.749791
L. maculans	Lema_P113650.1	S33	MER045883	1.8e-15	2.51894	2.23164	2.02741		L. biglobosa	Lb_j154_P009929	T02	MER175595	6.1e-28	0.665852	0.66133	0.749791
L. maculans	Lema_P113650.1	S09X	MER017368	9.5e-09	2.51894	2.23164	2.02741		L. biglobosa	Lb_j154_P009961	M24A	MER001728	5.7e-101	1.22035	1.07451	1.95804
L. maculans	Lema_P114600.1	M23B	MER145504	9.2e-06	0.928781	0.685049	1.21745		L. biglobosa	Lb_j154_P010003	M23B	MER145504	1.9e-05	1.65674	1.72633	1.86568
L. maculans	Lema_P114770.1	M20D	MER002655	2.3e-53	2.1743	2.11038	1.98737		L. biglobosa	Lb_j154_P010010	S10	MER016549	2.7e-71	1.27376	1.12996	0.717412
L. maculans	Lema_P115480.1	S33	MER031619	8.5e-08	1.98848	2.02741	1.74609		L. biglobosa	Lb_j154_P010010	S10	MER000412	1.9e-22	1.27376	1.12996	0.717412
L. maculans	Lema_P115770.1	S12	MER179257	1.4e-42	1.90644	1.84905	1.64515		L. biglobosa	Lb_j154_P010040	T03	MER003580	8.4e-98	1.46	1.3469	1.16032
L. maculans	Lema_P115850.1	M24A	MER005690	3.4e-69	1.98772	1.95378	1.80261		L. biglobosa	Lb_j154_P010069	S53	MER078639	8.7e-06	1.80506	2.02608	1.30645
L. maculans	Lema_P115920.1	S09X	MER033188	3.3e-28	1.49151	1.33448	1.27327		L. biglobosa	Lb_j154_P010069	S53	MER005329	4.6e-54	1.80506	2.02608	1.30645
L. maculans	Lema_P115940.1	I15	MER018622	5.9e-05	0.554867	0.647813	0.975808		L. biglobosa	Lb_j154_P010078	M18	MER003372	1.1e-99	1.77307	1.62281	1.63783
L. maculans	Lema_P116020.1	M22	MER093174	3e-23	1.60755	0.951334	1.05434		L. biglobosa	Lb_j154_P010120	C50	MER010982	4.7e-48	0.199988	0.353141	0.445948
L. maculans	Lema_P116020.1	M22	MER093174	5.3e-29	1.60755	0.951334	1.05434		L. biglobosa	Lb_j154_P010183	M16A	MER001218	3.4e-31	1.09997	1.03432	1.29797
L. maculans	Lema_P116020.1	M22	MER093174	2.8e-35	1.60755	0.951334	1.05434		L. biglobosa	Lb_j154_P010183	M16A	MER046821	1.5e-31	1.09997	1.03432	1.29797
L. maculans	Lema_P116300.1	M28A	MER015094	2.2e-14	1.90598	1.68568	1.65186		L. biglobosa	Lb_j154_P010183	M16A	MER001218	3.8e-34	1.09997	1.03432	1.29797
L. maculans	Lema_P116300.1	M28A	MER015094	5.1e-34	1.90598	1.68568	1.65186		L. biglobosa	Lb_j154_P010183	M16A	MER078753	6.6e-34	1.09997	1.03432	1.29797
L. maculans	Lema_P116400.1	M23B	MER145504	6.7e-05	1.23767	1.54732	2.15252		L. biglobosa	Lb_j154_P010198	T01A	MER004372	5.3e-72	2.41689	2.49267	2.37653
L. maculans	Lema_P116970.1	S53	MER078639	1.3e-66	0.946778	1.4591	0.787517		L. biglobosa	Lb_j154_P010222	M28E	MER005131	7.3e-61	2.26	1.73897	0.794083
L. maculans	Lema_P117030.1	I12	MER083266	1.6e-05	1.79194	1.95919	1.09731		L. biglobosa	Lb_j154_P010223	M28A	MER005005	1.1e-65	0.094384	-0.342804	-0.934918
L. maculans	Lema_P117070.1	M18	MER003372	5.7e-101	2.29809	2.076	1.94477		L. biglobosa	Lb_j154_P010224	I09	MER020175	5.5e-05	2.40535	2.57407	3.17561
L. maculans	Lema_P117730.1	C50	MER010982	3.3e-47	0.13852	0.164204	0.663444		L. biglobosa	Lb_j154_P010225	I09	MER020175	1.4e-06	2.40573	2.57455	3.17892
L. maculans	Lema_P117870.1	C65	MER029056	2.1e-12	1.34445	1.76518	1.73518		L. biglobosa	Lb_j154_P010226	M23B	MER145504	2.6e-07	1.03138	1.00351	1.52699
L. maculans	Lema_P117870.1	C65	MER029056	2.7e-10	1.34445	1.76518	1.73518		L. biglobosa	Lb_j154_P010283	S09X	MER033274	9.5e-09	1.42258	1.44211	0.407826
L. maculans	Lema_P118250.1	S08A	MER021858	1.5e-05	0.397241	0.443044	0.767693		L. biglobosa	Lb_j154_P010455	M20A	MER001269	1.4e-89	0.14559	0.326004	1.23896
L. maculans	Lema_P118320.1	S09X	MER033244	1.4e-05	0.967715	1.2648	1.00395		L. biglobosa	Lb_j154_P010457	M23B	MER083041	1.6e-06	0.82039	0.854051	1.31413
L. maculans	Lema_P118420.1	S09X	MER043126	1.5e-84	2.84417	2.77462	2.46194		L. biglobosa	Lb_j154_P010457	M23B	MER145504	8.6e-08	0.82039	0.854051	1.31413
L. maculans	Lema_P118890.1	S09X	MER077885	5.7e-38	1.34109	1.28896	1.22326		L. biglobosa	Lb_j154_P010483	S09X	MER034727	5.8e-21	0.883843	1.15684	1.11887
L. maculans	Lema_P118930.1	M23B	MER166256	2e-07	0.860305	1.02505	1.42444		L. biglobosa	Lb_j154_P010641	C19	MER004663	9.1e-08	0.969566	1.10801	1.53604
L. maculans	Lema_P119910.1	S09X	MER042911	2.6e-08	1.27959	1.75587	1.70446		L. biglobosa	Lb_j154_P010651	T05	MER011829	1.7e-62	1.92355	2.08435	1.44621
L. maculans	Lema_P120950.1	C01B	MER101307	1e-108	1.05238	1.01378	1.67851		L. biglobosa	Lb_j154_P010658	S09X	MER036033	4.9e-15	1.77095	1.66926	1.42297
L. maculans	Lema_P121550.1	M14A	MER001196	1.6e-14	2.2749	2.38093	1.05479		L. biglobosa	Lb_j154_P010671	M13	MER029420	4.6e-107	1.48287	1.20296	2.01889
L. maculans	Lema_P121960.1	C13	MER002477	8.6e-119	1.76463	1.69282	1.6208		L. biglobosa	Lb_j154_P010738	C69	MER064576	1.9e-11	1.49683	1.31945	0.972337
L. maculans	Lema_P122570.1	M22	MER058088	7.8e-16	1.61464	2.18722	1.60572		L. biglobosa	Lb_j154_P010739	S58	MER175229	7.7e-139	1.46102	1.42503	1.25059
L. maculans	Lema_P124580.1	C19	MER049640	6.3e-06	1.37012	1.62466	1.16677		L. biglobosa	Lb_j154_P010844	T01A	MER000554	8.9e-70	2.20652	2.35149	2.23331
L. maculans	Lema_P124590.1	S16	MER065062	3e-57	1.85842	1.62431	1.33254		L. biglobosa	Lb_j154_P010865	S10	MER016549	6.1e-179	2.59561	2.58497	1.9801
L. maculans	Lema_P124660.1	S54	MER030047	1.7e-15	1.51712	1.33393	1.11208		L. biglobosa	Lb_j154_P010889	A01A	MER054324	1.5e-22	-0.23681	0.0114044	0.235436
L. maculans	Lema_P124670.1	C12	MER000840	1.5e-05	0.205709	0.000232358	0.424613		L. biglobosa	Lb_j154_P010913	S33	MER031617	4.6e-11	2.05784	2.14066	1.11245
L. maculans	Lema_P124670.1	C12	MER000836	1.1e-05	0.205709	0.000232358	0.424613		L. biglobosa	Lb_j154_P010955	T01A	MER000542	2.9e-83	2.2173	2.37714	2.08186
									L. biglobosa	Lb_j154_P010994	M23B	MER145504	9.5e-05	1.17708	1.37371	1.75512
									L. biglobosa	Lb_j154_P011027	S09X	MER033227	2.5e-30	2.17986	1.93905	1.34622

[truncated: 1 more sheets: Table S11]
